# Supplementary material for: Molecular cytogenetics and development of St-chromosome-specific molecular markers of novel stripe rust resistant wheat–Thinopyrum intermedium and wheat–Thinopyrum ponticum substitution lines
Source: BMC Plant Biol. 2022 Mar 12;22:111. doi: 10.1186/s12870-022-03496-x (PMC8917741; doi:10.1186/s12870-022-03496-x)
Supplement: Supplementary file 2 — Additional file 2: Table S1. SNP array raw data of the six substitution lines for Fig. 2. [file 12870_2022_3496_MOESM2_ESM.xls]

## Sheet: all value. allel
probeset_id	Chromosome	position	Allele_A	Allel_B	Th. intermedium	Th. ponticum	Abbondanza	ES-9	ES-10	ES-23	ES-24	ES-25	ES-26
AX-108986447	1A	1160515	T	G	-1	1	0	0	0	1	0	0	0
AX-111651188	1A	1348742	A	G	-1	2	0	0	0	0	0	0	0
AX-111505633	1A	2876821	A	G	-1	-1	0	0	0	1	0	0	2
AX-111604707	1A	3226874	T	C	-1	-1	0	0	0	1	0	0	2
AX-110659849	1A	4051575	A	G	2	-1	0	0	0	1	0	0	0
AX-110396896	1A	5491723	T	C	1	1	2	2	2	1	2	2	2
AX-110443058	1A	6734072	A	G	-1	-1	0	0	0	-1	0	0	2
AX-179388397	1A	7294614	A	G	1	-1	2	2	2	2	2	2	1
AX-109820251	1A	7363621	T	C	-1	-1	0	0	0	1	0	0	0
AX-109859174	1A	7671749	C	G	0	0	2	2	2	1	2	2	2
AX-95658304	1A	8296948	A	G	-1	-1	2	2	2	2	2	2	2
AX-95207086	1A	8297044	A	G	2	2	0	1	0	0	0	2	0
AX-111262089	1A	8727315	T	C	-1	-1	0	0	0	0	0	0	0
AX-109969719	1A	9572902	T	C	-1	-1	0	0	0	0	0	0	0
AX-108779844	1A	9980666	A	G	-1	1	2	2	2	2	2	2	2
AX-108777399	1A	10579460	T	G	0	1	0	0	0	1	0	0	0
AX-108865633	1A	10707127	A	G	1	1	0	0	0	1	0	0	0
AX-109314921	1A	11563697	T	C	-1	-1	2	2	2	2	2	2	2
AX-110610111	1A	12087652	A	G	2	2	0	0	2	1	0	0	0
AX-110906954	1A	14161799	T	C	-1	2	2	2	1	2	2	2	2
AX-109344712	1A	14627346	T	C	-1	-1	0	0	2	0	0	0	0
AX-110523831	1A	15187341	A	C	2	2	2	2	2	2	2	2	2
AX-108966198	1A	16038997	T	G	2	-1	0	0	2	0	2	0	0
AX-110090502	1A	16407055	T	C	1	1	0	0	2	-1	2	0	0
AX-111084696	1A	16422919	T	C	-1	-1	2	2	0	2	2	2	2
AX-111017764	1A	18048549	A	C	-1	-1	0	0	0	0	0	0	0
AX-111125144	1A	18487694	T	C	-1	2	2	2	2	2	2	2	2
AX-108866416	1A	20917708	A	G	1	1	0	0	0	2	2	0	0
AX-94615199	1A	21624343	C	G	2	2	2	2	2	2	2	2	2
AX-111635974	1A	22042494	C	G	-1	1	2	2	2	-1	0	2	2
AX-109428041	1A	22483490	T	C	-1	-1	0	0	0	0	2	0	0
AX-111001034	1A	23014071	T	C	-1	-1	2	2	2	2	0	2	2
AX-108975304	1A	23447371	A	G	2	2	0	0	0	0	0	0	0
AX-89542937	1A	23966223	T	C	1	1	2	2	2	2	2	2	2
AX-110181408	1A	24331546	T	C	2	1	0	0	0	0	2	0	0
AX-111019464	1A	25888886	A	G	-1	-1	2	2	2	2	1	2	2
AX-111476220	1A	27131951	T	C	-1	-1	0	0	0	0	0	0	0
AX-108896257	1A	28201863	T	C	-1	-1	2	2	2	2	2	2	2
AX-108820427	1A	28664400	A	G	-1	-1	2	2	2	2	2	2	2
AX-86177236	1A	28757527	A	G	0	0	0	0	0	0	0	0	0
AX-109383322	1A	29112891	A	G	2	2	0	0	0	2	2	0	0
AX-111015470	1A	29787383	A	G	0	-1	2	2	2	1	0	2	2
AX-109864205	1A	30276357	T	C	1	1	2	2	2	1	0	2	2
AX-108877432	1A	30571380	T	C	2	-1	0	0	0	2	2	0	0
AX-108821529	1A	31182614	T	C	2	-1	2	2	2	2	2	2	2
AX-108733288	1A	31891661	A	G	-1	-1	2	2	2	2	2	2	2
AX-109373066	1A	32295651	A	G	-1	-1	2	2	2	2	2	2	2
AX-109311143	1A	32744633	A	G	-1	-1	0	0	0	0	0	0	0
AX-109473499	1A	33403197	A	G	-1	-1	0	0	0	1	0	0	0
AX-110605358	1A	34143926	T	G	-1	2	0	0	0	0	0	0	0
AX-111176006	1A	34531442	T	G	2	-1	0	0	0	0	0	0	0
AX-111738110	1A	34876707	T	C	-1	-1	0	0	0	1	0	0	0
AX-111039702	1A	35545627	T	C	-1	-1	0	0	0	1	0	0	0
AX-110714545	1A	35837799	C	G	-1	2	0	0	0	0	0	0	0
AX-110917923	1A	36388893	T	C	0	0	2	2	2	2	2	2	2
AX-111769036	1A	38380669	A	T	-1	-1	2	2	2	1	2	2	2
AX-111762593	1A	39167273	T	C	-1	-1	0	0	1	2	1	0	0
AX-109483727	1A	39640209	A	G	-1	-1	2	2	2	-1	2	2	2
AX-109340279	1A	40280825	T	C	-1	-1	0	0	0	0	0	0	0
AX-108815180	1A	40554914	T	C	0	-1	0	0	0	0	0	0	0
AX-108888974	1A	41076253	T	C	2	-1	0	0	0	2	0	0	0
AX-94727697	1A	41709840	A	G	1	1	2	1	1	1	1	1	2
AX-94526630	1A	42550087	A	G	2	2	0	0	0	1	0	0	0
AX-109954487	1A	43571899	T	G	-1	-1	0	0	2	1	0	0	0
AX-110711991	1A	45029810	T	C	-1	-1	0	0	0	0	0	0	0
AX-111460918	1A	45856341	A	G	1	-1	0	0	0	0	0	0	0
AX-94643380	1A	46236209	A	G	2	2	1	1	1	1	1	1	1
AX-95654060	1A	46238736	A	C	-1	2	0	0	0	0	0	0	0
AX-111692232	1A	46967025	A	C	-1	-1	0	0	0	0	0	0	0
AX-94416982	1A	47578129	T	C	-1	-1	0	0	0	0	0	0	0
AX-108988313	1A	47806425	A	G	-1	-1	0	0	0	0	0	0	0
AX-110006847	1A	48759326	A	G	-1	1	0	0	2	1	0	0	0
AX-110971755	1A	49565802	T	C	-1	-1	2	2	0	1	2	2	2
AX-108835010	1A	49964748	A	G	-1	-1	2	2	0	1	2	2	2
AX-109911956	1A	50911068	A	G	2	0	0	0	0	2	0	0	0
AX-110464570	1A	51678756	A	G	-1	-1	2	2	2	2	2	2	2
AX-110960234	1A	51962196	T	C	-1	1	0	0	0	0	0	0	0
AX-111651445	1A	53436220	A	G	-1	-1	2	2	2	2	2	2	2
AX-110945242	1A	53659451	C	G	0	0	0	0	0	0	0	0	0
AX-86170121	1A	54126886	T	C	1	2	2	2	2	2	2	2	2
AX-109862316	1A	54687790	A	G	-1	-1	0	0	0	1	0	0	0
AX-109623840	1A	56486064	T	C	-1	-1	0	0	0	1	0	0	0
AX-110597400	1A	60083157	T	G	2	-1	2	2	2	2	2	2	2
AX-109841934	1A	74429616	T	C	-1	-1	2	2	2	2	2	2	2
AX-95630373	1A	74443548	A	C	1	0	2	2	2	2	2	2	2
AX-94593042	1A	86648367	T	C	2	0	2	2	2	2	2	2	2
AX-110670478	1A	92469528	T	C	-1	-1	0	0	-1	0	0	0	0
AX-110433295	1A	92564383	A	G	-1	-1	2	2	2	2	2	2	2
AX-110540561	1A	99140580	T	C	2	-1	2	2	2	2	2	2	2
AX-109302537	1A	99867205	T	C	-1	-1	0	0	0	0	0	0	0
AX-109326208	1A	101107864	A	G	-1	-1	2	2	2	1	2	2	2
AX-94673150	1A	101380403	A	G	-1	0	-1	2	0	0	2	2	2
AX-111736507	1A	101770717	A	G	-1	-1	0	0	0	1	0	0	0
AX-108732062	1A	104240003	C	G	-1	-1	0	0	0	1	0	0	0
AX-110562636	1A	110074030	C	G	-1	-1	0	0	0	1	0	0	0
AX-95630462	1A	113860349	T	C	1	2	0	0	2	2	0	0	0
AX-111647350	1A	113865421	T	C	-1	0	2	2	2	2	2	2	2
AX-111570965	1A	115431406	A	G	-1	-1	2	2	2	2	2	2	2
AX-111760906	1A	117817956	A	C	-1	-1	2	2	2	1	2	2	2
AX-110574139	1A	118502958	T	C	-1	-1	2	2	0	1	2	2	2
AX-111118849	1A	124498173	T	C	-1	-1	2	2	2	1	2	2	2
AX-111549611	1A	124789204	A	G	-1	-1	0	0	0	1	0	0	0
AX-111014967	1A	125151717	A	G	-1	-1	2	2	0	-1	2	2	2
AX-111260564	1A	126782346	T	C	-1	1	2	2	2	0	2	2	2
AX-109989893	1A	127480729	T	C	-1	-1	2	2	2	-1	2	2	2
AX-109083206	1A	134458307	A	G	-1	-1	0	0	0	1	0	0	0
AX-109983715	1A	137999776	T	C	-1	-1	0	0	2	1	0	0	0
AX-111120968	1A	138430520	T	G	1	1	0	0	0	1	0	0	0
AX-108761163	1A	139210422	A	G	-1	-1	2	2	2	0	2	2	2
AX-111498487	1A	141020492	T	C	-1	-1	0	0	0	1	0	0	0
AX-109043743	1A	143291868	T	G	-1	2	0	0	0	2	0	0	0
AX-109374200	1A	143777932	A	G	-1	-1	2	2	2	1	2	2	2
AX-109403945	1A	144799711	T	G	-1	1	2	2	2	1	2	2	2
AX-108974862	1A	145703714	T	C	-1	-1	2	2	2	1	2	2	2
AX-111527056	1A	146255755	T	C	1	0	2	2	2	1	2	2	2
AX-110661013	1A	147357383	T	C	-1	-1	2	2	2	1	2	2	2
AX-108999030	1A	147683716	T	C	-1	-1	0	0	0	1	0	0	0
AX-111044540	1A	149351101	T	C	1	2	2	2	2	0	2	2	2
AX-94897165	1A	149510418	C	G	-1	-1	2	2	2	2	2	2	2
AX-109041305	1A	151413441	A	C	-1	-1	0	0	0	1	0	0	0
AX-109356616	1A	151877811	T	C	1	1	0	0	0	2	0	0	0
AX-111074330	1A	152463525	T	C	2	2	2	2	2	1	2	2	2
AX-111101445	1A	152814599	A	G	-1	-1	2	2	2	1	2	2	2
AX-108789891	1A	155021453	A	G	-1	-1	2	2	2	1	2	2	2
AX-109289579	1A	155530744	A	G	-1	-1	2	2	2	1	2	2	2
AX-111095246	1A	155701938	A	T	-1	-1	0	0	0	-1	0	0	0
AX-110576015	1A	157515267	A	G	1	1	0	0	0	0	0	0	0
AX-111663855	1A	157627426	T	C	-1	2	2	2	2	0	2	2	2
AX-111655605	1A	158195238	C	G	-1	-1	0	0	0	1	0	0	0
AX-111786969	1A	158851551	T	C	1	2	2	2	2	0	2	2	2
AX-109363703	1A	158927428	A	G	-1	-1	2	2	2	1	2	2	2
AX-111533945	1A	160058772	A	G	0	0	0	0	0	1	0	0	0
AX-110377941	1A	160986441	A	C	-1	-1	2	2	2	1	2	2	2
AX-95232658	1A	161671443	T	C	-1	2	0	0	0	0	0	0	0
AX-110402962	1A	162480445	T	G	-1	-1	0	0	2	-1	0	0	0
AX-110402839	1A	162652894	A	G	1	1	0	0	0	1	0	0	0
AX-109631829	1A	163219096	T	C	0	-1	0	0	0	1	0	0	0
AX-109044271	1A	164405062	A	G	-1	-1	0	0	0	1	0	0	0
AX-109374083	1A	166611635	T	C	-1	0	0	0	0	-1	0	0	0
AX-108907198	1A	168704407	T	C	-1	0	2	2	2	1	2	2	2
AX-109391306	1A	170576953	A	C	-1	-1	2	2	2	1	2	2	2
AX-111764359	1A	172354229	T	C	-1	-1	2	2	2	0	2	2	2
AX-109585289	1A	173056779	T	C	-1	-1	2	2	2	1	2	2	2
AX-110944731	1A	173664017	A	G	-1	-1	2	2	2	-1	2	2	2
AX-111214792	1A	174051655	A	G	-1	-1	2	2	2	0	1	2	2
AX-111535469	1A	175866156	A	G	-1	-1	0	0	0	1	0	0	0
AX-109933317	1A	177105015	T	C	-1	-1	2	2	2	0	2	2	2
AX-110044204	1A	177788012	A	G	-1	1	0	0	0	1	0	0	0
AX-111625323	1A	179526726	T	C	2	-1	2	2	2	1	2	2	2
AX-95685283	1A	180412546	A	G	-1	-1	2	2	2	1	2	2	2
AX-110176062	1A	181790435	T	C	-1	-1	2	2	2	1	2	2	2
AX-111026966	1A	182324857	T	C	1	1	2	2	2	1	2	2	2
AX-111213190	1A	183231144	A	G	0	1	0	0	0	1	0	0	0
AX-109920244	1A	183530480	T	C	2	2	2	2	2	1	2	2	2
AX-111827953	1A	184391658	A	G	1	-1	2	2	2	-1	2	2	2
AX-109487391	1A	185016615	T	C	-1	-1	0	0	0	1	0	0	0
AX-110019998	1A	186663085	A	G	-1	-1	2	2	0	1	2	2	2
AX-111263532	1A	188477525	A	G	-1	-1	0	0	0	2	0	0	0
AX-109630836	1A	188833953	A	G	-1	-1	0	0	0	1	0	0	0
AX-109984571	1A	190418873	A	G	-1	-1	2	2	2	0	2	2	2
AX-108894116	1A	191031702	A	G	-1	-1	2	2	2	1	2	2	2
AX-111696338	1A	192642522	T	C	1	1	2	2	2	0	2	2	2
AX-111452243	1A	193688543	A	G	-1	-1	0	0	0	-1	0	0	0
AX-109412526	1A	194931207	A	G	-1	-1	0	0	0	-1	0	0	0
AX-109974584	1A	197344946	A	C	1	1	0	0	0	1	0	0	0
AX-108973273	1A	201449191	A	G	-1	-1	0	0	0	1	0	0	0
AX-111623149	1A	202069079	T	C	-1	1	2	2	2	1	2	2	2
AX-109301570	1A	202102183	T	C	2	2	2	2	2	1	2	2	2
AX-111592472	1A	204098555	A	G	-1	-1	2	2	2	1	2	2	2
AX-111218406	1A	207220442	A	T	-1	-1	0	0	0	1	0	0	0
AX-109052393	1A	207300487	C	G	-1	2	2	2	2	0	2	2	2
AX-111652927	1A	207944805	A	C	-1	-1	0	0	0	1	0	0	0
AX-110412867	1A	208887667	A	G	-1	-1	2	2	1	-1	2	2	2
AX-110441785	1A	209473521	T	G	-1	1	0	0	0	2	0	0	0
AX-108889807	1A	215568363	A	G	-1	2	0	0	0	1	0	0	0
AX-110721297	1A	217349623	T	G	1	-1	0	0	0	1	0	0	0
AX-111650266	1A	217898062	T	C	1	-1	0	0	0	1	0	0	0
AX-110049336	1A	218478571	A	C	-1	-1	2	2	2	1	2	2	2
AX-110173584	1A	219097774	A	G	-1	-1	2	2	2	0	2	2	2
AX-109353936	1A	220533715	C	G	-1	-1	2	2	2	1	2	2	2
AX-109396457	1A	220546917	A	G	-1	-1	2	2	2	0	2	2	2
AX-111135025	1A	220980745	T	C	-1	-1	2	2	2	1	2	2	2
AX-108775719	1A	223879216	A	C	-1	-1	0	0	0	1	0	0	0
AX-110397170	1A	224218968	T	C	1	1	2	2	2	1	2	2	2
AX-109849380	1A	224806146	A	C	0	-1	0	0	0	1	0	0	0
AX-95660980	1A	224826935	T	G	0	0	1	1	0	0	1	1	1
AX-109102857	1A	225207125	A	G	2	2	2	2	2	1	2	2	2
AX-110997190	1A	227474419	T	C	1	1	2	2	2	-1	2	2	2
AX-108728119	1A	228776068	A	G	1	2	0	0	0	1	0	0	0
AX-110396848	1A	229691779	T	C	-1	-1	0	0	0	1	0	0	0
AX-110171429	1A	235253134	T	C	-1	1	2	2	2	1	2	2	2
AX-108916488	1A	235779078	A	C	-1	-1	2	2	2	0	2	2	2
AX-110592831	1A	236723044	A	G	-1	2	0	0	0	1	0	0	0
AX-110732157	1A	237217385	T	G	-1	2	2	2	2	1	2	2	2
AX-109397393	1A	237508877	T	C	-1	-1	2	2	2	1	2	2	2
AX-111087592	1A	239135392	A	G	1	1	0	0	2	2	0	0	0
AX-108782177	1A	240948016	T	C	-1	-1	2	2	2	1	2	2	2
AX-110367274	1A	241654628	A	G	-1	-1	0	0	0	1	0	0	0
AX-111700010	1A	242531846	A	G	-1	-1	0	0	0	1	0	0	0
AX-111645533	1A	246571909	T	C	0	0	2	2	2	1	2	2	2
AX-111110976	1A	249112392	T	C	0	0	-1	2	2	1	-1	2	-1
AX-111221462	1A	251689066	T	C	-1	-1	0	0	0	1	0	0	0
AX-111650098	1A	252279835	T	C	-1	-1	2	2	0	1	2	2	2
AX-110005760	1A	254944329	T	C	-1	-1	2	2	2	1	2	2	2
AX-110421810	1A	255302725	A	G	-1	-1	2	2	2	0	2	2	2
AX-110094282	1A	255874119	A	T	0	-1	0	0	0	1	0	0	0
AX-110525765	1A	256704709	A	G	-1	2	0	0	2	1	0	0	0
AX-110906010	1A	256932365	A	G	1	-1	1	1	2	2	1	1	1
AX-108773096	1A	257567903	T	C	-1	-1	2	2	2	0	2	2	2
AX-109441476	1A	257716824	A	G	-1	-1	0	0	0	-1	0	0	0
AX-110455726	1A	259046191	T	G	1	1	0	0	1	1	0	0	0
AX-108948975	1A	259062806	T	C	2	2	0	0	0	1	0	0	0
AX-111099153	1A	259670557	A	G	-1	-1	2	2	2	1	2	2	2
AX-111241096	1A	261413231	T	C	-1	1	0	0	0	1	0	0	0
AX-111168439	1A	261825583	C	G	2	2	0	0	0	1	0	0	0
AX-109624394	1A	262176611	A	G	-1	-1	0	0	0	1	0	0	0
AX-109824940	1A	262939765	T	C	2	2	0	0	0	1	0	0	0
AX-95684530	1A	264983336	A	G	-1	-1	2	2	2	-1	2	2	2
AX-111480833	1A	266082338	A	G	-1	-1	2	2	2	1	2	2	2
AX-110616913	1A	267153822	T	C	1	1	0	0	0	-1	0	0	0
AX-89424853	1A	267158347	A	G	-1	1	2	2	2	1	2	2	2
AX-111223739	1A	267881911	A	C	-1	-1	2	2	2	1	2	2	2
AX-94705481	1A	269581046	C	G	1	1	0	0	2	-1	2	0	0
AX-110455706	1A	270133145	T	C	-1	-1	0	0	0	1	0	0	0
AX-111534622	1A	272106056	T	C	-1	2	2	2	2	2	2	2	2
AX-94399869	1A	272316170	A	G	-1	-1	0	0	0	1	0	0	0
AX-111252231	1A	273153221	T	C	1	1	0	0	0	1	0	0	0
AX-109927600	1A	273664590	A	G	-1	-1	2	2	2	0	2	2	2
AX-111607240	1A	276805418	T	G	1	1	0	0	0	1	0	0	0
AX-109360059	1A	277079262	A	G	1	1	2	2	2	1	2	2	2
AX-108929659	1A	277976628	A	G	-1	-1	2	2	2	1	2	2	2
AX-95182518	1A	279832345	T	C	-1	-1	2	2	2	1	2	2	2
AX-111482811	1A	280713178	A	G	-1	-1	2	2	2	1	2	2	2
AX-111213581	1A	282876706	T	C	0	0	0	0	0	2	0	0	0
AX-109044272	1A	285475581	A	G	-1	-1	2	2	2	1	2	2	2
AX-110697418	1A	290340831	A	G	-1	0	0	0	0	1	0	0	0
AX-109421148	1A	291236722	A	G	-1	-1	0	0	0	0	0	0	0
AX-94439447	1A	292077819	A	C	2	2	0	0	0	0	0	0	0
AX-112290369	1A	292877973	T	C	1	1	2	2	2	1	2	2	2
AX-110493799	1A	295034616	A	G	1	1	0	0	0	2	0	0	0
AX-109335959	1A	295353416	T	C	-1	-1	2	2	2	1	2	2	2
AX-109494616	1A	296216227	A	G	-1	-1	0	0	2	1	0	0	0
AX-109635515	1A	296409028	T	C	0	1	2	2	2	2	2	2	2
AX-110943762	1A	297883939	T	C	-1	-1	0	0	2	1	0	0	0
AX-109819145	1A	298067643	A	C	1	2	2	2	2	2	2	2	2
AX-94395004	1A	299270778	T	C	1	1	2	2	2	0	2	2	2
AX-94771670	1A	300104076	T	C	2	2	2	2	2	1	2	2	2
AX-111242393	1A	300712672	A	G	1	-1	0	0	0	0	0	0	0
AX-109356451	1A	301204340	A	C	-1	-1	2	2	2	2	2	2	2
AX-109287006	1A	301855362	A	G	1	1	1	1	0	0	1	1	1
AX-109054331	1A	302218996	A	G	1	1	2	2	0	0	2	2	2
AX-111719607	1A	302640298	T	C	1	2	2	2	0	1	2	2	2
AX-111459247	1A	303347851	A	C	-1	-1	1	1	0	0	1	1	1
AX-108809445	1A	303727468	A	C	2	2	0	0	2	2	0	0	0
AX-111775939	1A	304177126	A	G	0	0	2	2	0	-1	2	2	2
AX-111133220	1A	304849708	T	G	2	2	-1	-1	2	2	-1	-1	0
AX-108814201	1A	305404584	A	G	0	0	-1	1	0	0	2	1	1
AX-110384221	1A	306103781	T	C	-1	-1	0	1	2	-1	0	0	0
AX-111472392	1A	306615654	A	G	-1	-1	0	0	2	1	0	0	0
AX-111147123	1A	307044885	T	C	1	0	0	0	2	-1	0	0	0
AX-109379579	1A	307719008	T	G	-1	2	2	2	0	-1	2	2	2
AX-108791013	1A	308390322	A	G	-1	-1	0	0	2	1	0	0	0
AX-108964531	1A	309000814	T	C	1	1	0	0	0	0	0	0	0
AX-109517045	1A	309423337	A	G	-1	-1	0	0	0	0	0	0	0
AX-111283111	1A	310143397	C	G	-1	-1	0	0	0	0	0	0	0
AX-111609101	1A	310539740	T	C	-1	-1	0	0	0	0	0	0	0
AX-110931640	1A	311844480	A	C	-1	-1	0	0	0	0	0	0	0
AX-110368348	1A	311846987	T	G	-1	-1	0	0	0	0	0	0	0
AX-110499703	1A	312527773	A	G	1	1	0	0	0	0	0	0	0
AX-110434112	1A	313121935	C	G	-1	-1	2	2	2	2	2	2	2
AX-111620737	1A	313595383	T	C	1	1	2	2	2	2	2	2	2
AX-111003139	1A	314438579	A	G	-1	0	0	0	0	0	0	0	0
AX-111218514	1A	314744543	A	G	-1	-1	2	2	2	2	2	2	2
AX-109324621	1A	315146050	T	C	-1	-1	2	2	2	2	2	2	2
AX-109848072	1A	315390754	T	C	2	2	2	2	2	2	2	2	2
AX-110977845	1A	316151009	A	C	-1	-1	2	2	2	2	2	2	2
AX-111034164	1A	316861419	T	G	-1	-1	2	2	2	2	2	2	2
AX-110922919	1A	317714960	A	G	-1	-1	2	2	2	2	2	2	2
AX-110471563	1A	317922045	C	G	-1	-1	0	0	0	0	0	0	0
AX-108859495	1A	318191337	T	C	-1	2	2	2	2	2	2	2	2
AX-111481601	1A	318905179	A	G	-1	-1	0	0	0	0	0	0	0
AX-111554031	1A	319435790	T	C	-1	-1	2	2	2	2	2	2	2
AX-110450556	1A	319886708	C	G	0	0	2	2	2	2	2	2	2
AX-109296950	1A	320431994	C	G	-1	-1	0	0	0	0	0	0	0
AX-111509307	1A	320445166	A	G	-1	-1	2	2	2	2	2	2	2
AX-108830701	1A	322955974	A	C	1	1	0	0	0	0	0	0	0
AX-111140587	1A	323844310	A	G	-1	-1	0	0	0	0	0	0	0
AX-109875945	1A	324560834	C	G	0	-1	2	2	2	2	2	2	2
AX-111572655	1A	324607963	T	C	-1	-1	0	0	0	0	0	0	0
AX-94823954	1A	326213838	A	G	0	0	0	0	0	0	0	0	0
AX-109299211	1A	327016537	T	C	-1	-1	0	0	0	0	0	0	0
AX-111650792	1A	327168664	A	G	1	1	0	0	0	0	0	0	0
AX-108841071	1A	327272366	A	G	-1	-1	2	2	2	2	2	2	2
AX-110475253	1A	331414199	A	G	-1	-1	2	2	2	2	2	2	2
AX-109351766	1A	331519295	A	C	1	1	0	0	0	0	0	0	0
AX-111652012	1A	333072539	T	C	-1	-1	0	0	0	0	0	0	0
AX-110971510	1A	333501612	C	G	-1	-1	2	2	2	2	2	2	2
AX-108965988	1A	333887117	T	C	-1	-1	2	2	2	2	2	2	2
AX-109967116	1A	334502147	C	G	-1	-1	2	2	2	2	2	2	2
AX-110511731	1A	334788278	T	C	-1	-1	2	2	2	2	2	2	2
AX-110947388	1A	336126282	A	G	-1	-1	2	2	2	2	2	2	2
AX-110567183	1A	336460977	A	G	-1	-1	0	0	0	0	0	0	0
AX-110018834	1A	337154946	T	C	2	1	0	0	0	0	0	0	0
AX-109977330	1A	337705896	A	G	-1	-1	2	2	2	2	2	2	2
AX-109628778	1A	338609216	A	G	1	2	2	2	2	2	2	2	2
AX-108852569	1A	339100657	T	C	-1	-1	0	0	0	-1	0	0	0
AX-110506787	1A	339794635	T	G	-1	0	0	0	0	1	0	0	0
AX-110593666	1A	339916340	T	G	1	1	0	0	0	2	0	0	0
AX-108858579	1A	340701630	A	G	-1	-1	2	2	2	1	2	2	2
AX-109382288	1A	341591187	T	C	-1	-1	0	0	0	0	0	0	0
AX-110385128	1A	341870271	C	G	-1	1	2	2	2	2	2	2	2
AX-109304452	1A	343384533	A	G	-1	0	2	2	2	1	2	2	2
AX-108844691	1A	343660821	T	C	0	0	2	2	2	1	2	2	2
AX-109886270	1A	344324226	A	G	-1	-1	2	2	2	1	2	2	2
AX-108881072	1A	344948322	A	G	2	2	0	0	0	-1	0	0	0
AX-89475672	1A	347633555	A	G	-1	-1	0	0	0	2	0	0	0
AX-108921683	1A	349351057	T	C	-1	-1	0	0	0	1	0	0	0
AX-110990436	1A	349517298	A	C	-1	-1	0	0	0	-1	0	0	0
AX-109909262	1A	351475106	A	C	2	2	0	0	0	0	0	0	0
AX-110516805	1A	352141066	A	C	2	2	0	0	0	0	0	0	0
AX-109606033	1A	352873176	A	C	-1	-1	0	0	0	0	0	0	0
AX-95658884	1A	353255356	T	G	1	1	0	0	0	0	0	0	0
AX-111546934	1A	354054598	A	G	-1	-1	0	0	0	0	0	0	0
AX-111697970	1A	354288048	T	C	0	1	2	2	2	2	2	2	2
AX-108861860	1A	354817823	A	G	-1	1	2	2	2	2	2	2	2
AX-94404141	1A	354823513	A	G	-1	0	0	0	0	0	0	0	0
AX-110547230	1A	355318778	A	G	2	2	2	2	2	2	2	2	2
AX-111052075	1A	355795442	T	C	2	-1	2	2	2	2	2	2	2
AX-110398363	1A	356388090	T	C	-1	-1	0	0	0	0	0	0	0
AX-86184257	1A	356474568	C	G	1	1	0	0	0	0	0	0	0
AX-109902115	1A	357186179	A	G	-1	-1	2	2	2	2	2	2	2
AX-110495007	1A	357809358	T	C	2	2	0	0	0	0	0	0	0
AX-109423270	1A	358154622	T	C	1	1	0	0	0	0	0	0	0
AX-109442898	1A	359028019	A	G	-1	-1	0	0	0	0	0	0	0
AX-111138197	1A	359564585	T	C	-1	-1	0	0	0	0	0	0	0
AX-109562522	1A	360009501	A	G	-1	-1	2	2	2	2	2	2	2
AX-111217732	1A	360999748	T	C	1	1	1	0	0	0	0	0	0
AX-109488577	1A	361450560	T	C	2	-1	2	2	2	2	2	2	2
AX-110489045	1A	365489201	A	G	1	1	0	0	0	0	0	0	0
AX-109887522	1A	365646107	T	C	2	2	2	2	2	2	2	2	2
AX-95235150	1A	366130370	C	G	1	0	0	0	0	0	0	0	0
AX-108943724	1A	367051284	T	C	-1	1	0	0	0	0	0	0	0
AX-110617203	1A	368710195	A	G	-1	-1	2	2	2	1	2	2	2
AX-109867938	1A	369737935	T	C	2	2	2	2	2	2	2	2	2
AX-86168352	1A	370099887	A	G	0	0	0	0	0	0	0	0	0
AX-110035801	1A	371080282	T	C	0	0	0	0	0	0	0	0	0
AX-110955950	1A	371524922	A	C	2	2	2	2	2	2	2	2	2
AX-109328513	1A	371984854	A	G	-1	-1	2	2	2	2	2	2	2
AX-94441027	1A	372467945	T	C	-1	-1	2	2	2	2	2	2	2
AX-109404355	1A	373201260	A	G	1	2	2	2	2	1	2	2	2
AX-108960548	1A	373464548	T	C	-1	2	2	2	2	2	2	2	2
AX-110377012	1A	374146935	T	C	-1	-1	0	0	0	0	0	0	0
AX-110026287	1A	374775771	T	C	-1	-1	2	2	2	2	2	2	2
AX-109368678	1A	375012155	T	C	-1	-1	0	0	0	0	0	0	0
AX-94621604	1A	375475180	C	G	0	-1	0	0	0	-1	0	0	0
AX-108766638	1A	377003739	T	C	0	0	0	0	0	0	0	0	0
AX-111026946	1A	377609033	T	C	-1	-1	0	0	0	0	0	0	0
AX-110735773	1A	378395050	A	G	-1	-1	2	2	2	-1	2	2	2
AX-110480896	1A	379139661	T	G	-1	-1	0	0	0	1	0	0	0
AX-94531333	1A	380262435	A	G	2	-1	2	2	2	2	2	2	2
AX-109325332	1A	381272347	T	C	-1	-1	2	2	2	0	2	2	2
AX-109863151	1A	382033563	A	G	-1	-1	2	2	2	2	2	2	2
AX-94636216	1A	382249851	T	C	2	2	1	1	1	1	1	1	1
AX-109482870	1A	384821889	T	C	-1	-1	2	2	2	2	2	2	2
AX-111025953	1A	385886034	T	C	-1	-1	2	2	2	2	2	2	2
AX-110531505	1A	386511378	A	G	-1	-1	0	0	0	0	0	0	0
AX-109378286	1A	387054428	A	G	2	2	0	0	0	0	0	0	0
AX-111586048	1A	388156180	T	C	2	2	2	2	2	1	2	2	2
AX-108795741	1A	388525167	T	C	1	1	2	2	2	1	2	2	2
AX-108865536	1A	388941546	T	C	2	2	2	2	2	2	2	2	2
AX-110628967	1A	389803509	T	C	-1	-1	0	0	0	0	0	0	0
AX-111163383	1A	389822414	A	G	-1	-1	0	0	0	0	0	0	0
AX-109619286	1A	390708666	C	G	-1	-1	0	0	0	2	0	0	0
AX-109374169	1A	391247594	A	G	0	0	2	2	2	1	2	2	2
AX-109972578	1A	394302994	A	G	-1	-1	2	2	2	1	2	2	2
AX-94438518	1A	394593229	T	C	-1	2	2	2	2	2	0	2	2
AX-111682431	1A	395311070	T	C	2	2	0	0	0	1	0	0	0
AX-111597054	1A	395367267	A	G	-1	-1	0	0	0	0	0	0	0
AX-111585289	1A	399231378	A	G	1	1	2	2	2	2	2	2	2
AX-89488696	1A	399495179	A	C	2	2	2	2	2	0	2	2	2
AX-111693378	1A	402489009	A	G	-1	-1	2	2	2	0	2	2	2
AX-109905627	1A	402928251	T	C	1	0	0	0	0	2	0	0	0
AX-110062407	1A	404419268	A	G	2	-1	2	2	2	0	2	2	2
AX-94633764	1A	412458142	T	C	0	0	1	1	1	-1	1	1	-1
AX-109363171	1A	423724359	A	C	1	-1	0	0	0	0	0	0	0
AX-110049395	1A	424604028	A	C	-1	-1	0	0	0	0	0	0	0
AX-108762805	1A	424801366	T	C	-1	-1	0	0	0	1	0	0	0
AX-86184285	1A	428546913	A	C	1	1	0	0	0	0	0	0	0
AX-111494269	1A	432558642	A	G	-1	-1	2	2	2	-1	2	2	2
AX-111214633	1A	434177041	T	C	-1	-1	2	2	2	0	2	2	2
AX-110408363	1A	435671058	T	C	2	2	2	2	2	2	2	2	2
AX-110507437	1A	435735594	T	C	-1	-1	0	0	0	2	0	0	0
AX-108905837	1A	436427778	T	G	-1	-1	0	0	0	2	0	0	0
AX-110712805	1A	437227053	A	G	-1	-1	0	0	0	2	0	0	0
AX-110548582	1A	438540535	T	C	-1	-1	2	2	2	0	2	2	2
AX-111654904	1A	438884607	A	G	-1	1	1	1	1	2	1	1	1
AX-109277966	1A	439411878	C	G	-1	-1	2	2	2	0	2	2	2
AX-111629871	1A	439929997	A	G	0	0	0	0	0	2	0	0	0
AX-108882591	1A	440495263	T	C	2	2	2	2	2	2	2	2	2
AX-111806559	1A	449836382	A	G	-1	1	0	0	2	0	0	0	0
AX-111578749	1A	453766229	A	T	0	-1	0	0	0	2	0	0	0
AX-109387872	1A	456284200	A	G	2	2	2	2	2	0	2	2	2
AX-110089093	1A	460278088	T	C	1	1	0	1	-1	2	-1	-1	1
AX-109329254	1A	461047793	A	G	-1	1	2	2	2	2	2	2	2
AX-109333149	1A	462796333	T	C	-1	-1	0	0	0	0	0	0	0
AX-110564663	1A	463453980	T	C	2	-1	0	0	0	0	0	0	0
AX-109905549	1A	463948321	T	C	-1	-1	0	0	0	0	0	0	0
AX-109930799	1A	464896790	A	G	-1	-1	0	0	0	-1	0	0	0
AX-111483492	1A	465427783	T	G	-1	-1	2	2	2	0	2	2	2
AX-89670922	1A	470685575	T	G	-1	-1	0	0	0	1	0	0	0
AX-110032820	1A	471272117	T	C	1	0	0	0	0	2	0	0	0
AX-110642950	1A	471503530	A	G	-1	-1	2	2	2	2	2	2	2
AX-111222852	1A	472544847	C	G	-1	2	0	0	0	0	0	0	0
AX-109044183	1A	474300128	A	G	-1	-1	2	2	2	0	2	2	2
AX-109627395	1A	474795403	A	C	-1	1	2	2	2	-1	2	2	2
AX-110926621	1A	475204083	T	G	2	2	1	1	1	2	1	1	1
AX-111467899	1A	475819912	A	C	-1	1	2	2	2	0	2	2	2
AX-111107679	1A	476083843	T	C	-1	-1	2	2	2	2	2	2	2
AX-109842766	1A	477737419	T	C	-1	-1	2	2	2	1	2	2	2
AX-111158522	1A	477934572	T	C	-1	-1	0	0	0	2	0	0	0
AX-110739528	1A	478451696	A	G	-1	1	0	0	0	2	0	0	0
AX-111576317	1A	479030432	T	C	-1	-1	0	0	0	0	0	0	0
AX-110616388	1A	479539377	T	C	-1	-1	0	0	0	1	0	0	0
AX-108756719	1A	480155150	A	G	-1	-1	2	2	2	0	2	2	2
AX-111493911	1A	480567254	A	G	-1	-1	2	2	2	0	2	2	2
AX-111563037	1A	481233771	A	C	2	-1	2	2	2	2	2	2	2
AX-110068904	1A	482240248	C	G	0	-1	0	0	0	2	0	0	0
AX-182068322	1A	483033325	T	C	1	1	0	0	0	2	0	0	0
AX-109864216	1A	483131050	A	G	0	0	1	1	1	0	1	1	1
AX-111069240	1A	483700527	A	G	1	1	0	0	0	-1	0	0	0
AX-111545796	1A	484293014	A	G	1	-1	1	1	1	0	1	1	1
AX-109984878	1A	484868422	T	G	1	1	1	1	1	0	1	1	1
AX-108917420	1A	485173993	A	G	-1	-1	1	1	1	0	1	1	1
AX-111031072	1A	486035384	T	G	-1	-1	2	2	2	0	2	2	2
AX-110427428	1A	486322263	T	C	-1	-1	0	0	0	2	0	0	0
AX-111057726	1A	486822254	T	G	-1	-1	2	2	2	1	2	2	2
AX-109831764	1A	487725293	C	G	-1	-1	0	0	0	0	0	0	0
AX-109469627	1A	488409378	A	G	-1	-1	2	2	2	2	2	2	2
AX-109447158	1A	488648697	T	C	1	2	0	0	0	0	0	0	0
AX-109910238	1A	489410181	T	C	-1	-1	0	0	0	0	0	0	0
AX-94583334	1A	490414377	A	G	1	1	2	2	2	2	2	2	2
AX-110991760	1A	491140000	T	C	-1	-1	2	2	2	2	2	2	2
AX-108765611	1A	491491093	A	G	-1	-1	2	2	2	2	2	2	2
AX-111803078	1A	492023119	T	C	0	1	2	2	2	2	2	2	2
AX-108828312	1A	492611518	T	C	2	2	2	2	2	2	2	2	2
AX-111032242	1A	493217690	A	G	-1	-1	2	2	2	2	2	2	2
AX-109867513	1A	493820290	T	C	0	1	0	0	0	0	0	0	0
AX-110463408	1A	494722975	A	G	-1	-1	0	0	0	0	0	0	0
AX-111767357	1A	495125499	A	G	1	2	2	2	2	2	2	2	2
AX-89481437	1A	496088699	T	G	2	2	0	0	-1	-1	0	0	-1
AX-109375456	1A	496145066	T	C	-1	-1	0	0	0	0	0	0	0
AX-109528407	1A	497194286	A	G	-1	-1	2	2	2	2	2	2	2
AX-109882536	1A	497783899	T	C	-1	-1	0	0	0	0	0	0	0
AX-89732204	1A	498141736	T	C	0	0	2	2	2	2	2	2	2
AX-111775504	1A	498251246	A	G	-1	-1	2	2	2	2	2	2	2
AX-111700821	1A	498667313	T	C	-1	-1	2	2	2	2	2	2	2
AX-86167093	1A	498811359	T	C	2	2	0	0	0	0	0	0	0
AX-109848476	1A	500344363	A	G	1	-1	0	0	0	0	0	0	0
AX-111696669	1A	500871013	C	G	0	1	0	0	0	0	0	0	0
AX-86164646	1A	500980417	T	C	2	2	0	0	0	0	0	0	0
AX-111591884	1A	501343140	C	G	2	2	2	2	2	2	2	2	2
AX-110483420	1A	501839485	A	G	-1	2	2	2	2	2	2	2	2
AX-108766125	1A	502860219	T	C	-1	-1	2	2	2	2	2	2	2
AX-110046566	1A	503449799	A	T	-1	-1	0	0	0	0	0	0	0
AX-111802924	1A	504003811	T	C	-1	2	0	0	0	0	0	0	0
AX-89714190	1A	504577414	A	G	-1	-1	2	2	2	2	2	2	2
AX-109291490	1A	504991472	A	C	2	-1	0	0	0	0	0	0	0
AX-111558343	1A	506051026	A	G	0	0	0	0	0	0	0	0	0
AX-109916940	1A	506524807	T	G	-1	-1	2	2	2	2	2	2	2
AX-111827505	1A	507223542	T	C	-1	-1	2	2	2	2	2	2	2
AX-111151160	1A	507777512	A	C	2	-1	2	2	2	2	2	2	2
AX-110531680	1A	508646837	T	C	-1	-1	2	2	2	2	2	2	2
AX-95179118	1A	508925284	A	C	2	2	2	2	2	2	2	2	2
AX-182056099	1A	508961809	A	G	2	2	2	2	2	2	2	2	2
AX-111069267	1A	509030910	T	C	2	-1	2	2	2	2	2	2	2
AX-110062154	1A	509846859	T	C	-1	-1	2	2	2	2	2	2	2
AX-108881024	1A	510758911	T	C	-1	-1	0	0	0	0	0	0	0
AX-89650136	1A	511102083	T	C	0	0	2	2	2	2	2	2	2
AX-111753200	1A	511502177	T	C	2	2	-1	1	1	2	2	1	1
AX-109321208	1A	511717112	T	G	-1	1	0	0	0	0	0	0	0
AX-109465131	1A	512367109	A	G	-1	-1	0	0	0	0	0	0	0
AX-109345385	1A	512870769	T	C	-1	-1	2	2	2	2	2	2	2
AX-109985412	1A	513362330	T	C	-1	2	0	0	0	0	0	0	0
AX-94874566	1A	513662178	A	G	2	2	2	2	2	2	2	2	2
AX-86172394	1A	513736378	T	C	1	2	2	2	2	2	1	2	2
AX-109326813	1A	513859613	T	C	-1	-1	0	0	0	0	0	0	0
AX-109048694	1A	514336708	T	C	1	1	2	2	2	2	2	2	2
AX-110611419	1A	514695443	T	C	-1	-1	2	2	2	2	2	2	2
AX-95632782	1A	516373227	A	G	-1	-1	2	2	2	2	2	2	2
AX-109904229	1A	516450384	A	G	-1	-1	0	0	0	0	0	0	0
AX-95653394	1A	516454526	A	G	2	2	2	2	2	2	2	2	2
AX-111686031	1A	517077768	C	G	-1	-1	2	2	2	2	2	2	2
AX-109456415	1A	518444344	A	G	-1	-1	0	0	0	0	0	0	0
AX-110395979	1A	518505178	T	C	1	2	2	2	2	2	2	2	2
AX-109454533	1A	519263551	C	G	-1	-1	2	2	2	2	2	2	2
AX-110937281	1A	519626949	T	C	0	0	0	0	0	0	0	0	0
AX-108844886	1A	520122965	T	C	-1	-1	2	2	0	2	2	2	2
AX-94426657	1A	521323272	A	G	2	2	0	0	2	0	0	0	0
AX-108931576	1A	522152681	T	C	-1	-1	0	0	0	0	0	0	0
AX-95117204	1A	522516048	T	C	-1	-1	0	0	0	0	0	0	0
AX-109425297	1A	523030643	T	C	-1	2	0	0	0	0	0	0	0
AX-110026141	1A	524387425	T	G	-1	-1	0	0	0	0	0	0	0
AX-109937019	1A	525123787	T	C	-1	-1	0	0	0	0	0	0	0
AX-110981297	1A	527095488	T	C	-1	-1	2	2	2	2	2	2	2
AX-110122042	1A	528633639	T	C	-1	-1	0	0	0	0	0	0	0
AX-110023564	1A	528973058	T	C	1	1	0	0	0	0	0	0	0
AX-109938803	1A	529583616	T	C	-1	-1	0	0	0	0	0	0	0
AX-94503000	1A	529789404	T	C	-1	-1	2	2	2	2	2	2	2
AX-94504454	1A	530203418	T	G	2	0	2	2	2	2	2	2	2
AX-109004702	1A	531059828	A	G	-1	1	2	2	2	2	2	2	2
AX-109935575	1A	531547546	A	G	1	2	2	2	2	2	2	2	2
AX-109408386	1A	532065433	T	C	1	-1	0	0	0	0	0	0	0
AX-109863129	1A	532673880	T	G	-1	-1	0	0	0	0	0	0	0
AX-111452805	1A	532935325	A	C	2	1	2	2	2	2	2	2	2
AX-110673287	1A	533671394	C	G	-1	-1	2	2	2	2	2	2	2
AX-111485169	1A	534849354	T	G	-1	-1	2	2	2	2	2	2	2
AX-109408584	1A	535291589	A	C	2	2	2	2	2	2	2	2	2
AX-109849752	1A	535716169	A	C	-1	-1	2	2	2	2	2	2	2
AX-109903014	1A	536207822	A	C	-1	-1	-1	2	2	2	2	2	2
AX-110363276	1A	536666081	C	G	1	1	2	2	2	2	2	2	2
AX-110562440	1A	537353589	A	G	-1	1	2	2	2	2	2	2	2
AX-110464527	1A	538235443	T	C	-1	-1	0	0	0	0	0	0	0
AX-94873283	1A	538783025	T	C	1	-1	0	0	0	0	0	0	0
AX-110084994	1A	539315190	A	G	1	1	0	0	0	0	0	0	0
AX-109914567	1A	539880228	A	G	-1	-1	2	2	2	2	2	2	2
AX-86162285	1A	540050708	T	C	0	0	1	1	1	1	1	1	1
AX-109863848	1A	540413542	T	C	0	-1	0	0	0	0	0	0	0
AX-111571300	1A	541388664	T	C	1	1	0	0	0	0	0	0	0
AX-109545573	1A	541982560	T	C	2	2	2	2	2	2	2	2	2
AX-111043857	1A	542429785	T	C	-1	-1	2	2	2	2	2	2	2
AX-111688135	1A	543480297	A	G	-1	-1	0	0	0	0	0	0	0
AX-95226098	1A	544054340	A	G	-1	-1	2	2	2	2	2	2	2
AX-111764127	1A	544497666	A	G	-1	1	0	0	0	1	1	0	0
AX-110378928	1A	544594992	T	G	-1	-1	2	2	2	2	2	2	2
AX-95162673	1A	545528557	T	C	0	0	2	2	2	2	2	2	2
AX-111450961	1A	546502829	A	G	2	1	2	2	2	2	2	2	2
AX-111702167	1A	547028458	T	G	-1	-1	0	0	0	0	0	0	0
AX-108730532	1A	547884554	C	G	-1	-1	0	0	0	0	0	0	0
AX-95014058	1A	547967971	A	G	1	1	2	2	2	2	2	2	2
AX-111156568	1A	548573715	A	T	2	-1	0	0	2	1	0	0	0
AX-109971623	1A	549011020	T	C	2	-1	0	0	2	2	0	0	0
AX-108935155	1A	549673052	T	C	-1	-1	0	0	2	-1	0	0	0
AX-111655790	1A	550611274	T	C	-1	-1	2	2	0	0	2	2	2
AX-109634424	1A	550789727	A	G	-1	-1	0	0	2	2	0	0	0
AX-108808989	1A	551165346	A	C	-1	-1	2	2	2	2	2	2	2
AX-111652275	1A	551979324	T	C	-1	-1	0	0	2	2	0	0	0
AX-108798656	1A	552146953	T	G	2	-1	2	2	0	-1	2	2	2
AX-94774041	1A	552950675	T	C	0	0	1	1	1	1	1	1	1
AX-109866949	1A	553705997	T	C	-1	-1	2	2	0	1	2	2	2
AX-110012280	1A	553882841	T	G	-1	-1	0	0	2	1	0	0	0
AX-89713082	1A	554536304	A	G	-1	-1	2	2	2	2	2	2	2
AX-109968061	1A	555817271	A	G	2	0	0	0	2	2	0	0	0
AX-110471753	1A	555951314	A	G	1	1	0	0	1	2	0	0	0
AX-111087538	1A	556728551	T	C	1	1	1	1	0	0	1	1	1
AX-109483444	1A	557056493	T	C	-1	-1	2	2	0	0	2	2	2
AX-109423347	1A	557487909	T	C	-1	-1	2	2	0	1	2	2	2
AX-108919258	1A	557970079	T	C	2	2	0	0	-1	0	-1	0	0
AX-109911670	1A	559055638	T	G	-1	0	2	2	0	1	2	2	2
AX-110390222	1A	560095842	A	G	-1	-1	0	0	2	-1	0	0	0
AX-110014905	1A	560578516	A	G	-1	-1	0	0	2	2	0	0	0
AX-111532937	1A	561372497	T	C	1	1	2	2	2	2	2	2	2
AX-111517864	1A	562154455	T	C	-1	-1	2	2	0	1	2	2	2
AX-109415183	1A	562322390	A	G	-1	-1	0	0	2	2	0	0	0
AX-109982824	1A	563285416	T	C	-1	0	1	-1	0	2	0	0	2
AX-110377259	1A	563308643	T	C	-1	-1	2	2	2	1	2	2	0
AX-110981360	1A	564308219	T	G	0	0	0	0	2	2	0	0	0
AX-110968399	1A	564758094	C	G	-1	2	1	1	1	1	1	1	1
AX-95022595	1A	565360200	T	C	-1	1	0	0	0	0	0	0	0
AX-108807975	1A	565398182	T	C	-1	2	2	2	2	2	2	2	2
AX-111575061	1A	566372095	A	G	-1	-1	0	0	0	0	0	0	0
AX-110443045	1A	566952873	T	C	-1	-1	2	2	2	2	2	2	2
AX-109341225	1A	567371662	T	C	-1	-1	0	0	2	1	0	0	0
AX-109356080	1A	568417998	T	G	-1	-1	2	2	0	1	2	2	2
AX-110386051	1A	568919010	T	G	-1	2	2	2	2	2	2	0	2
AX-109509920	1A	569246272	A	C	-1	-1	0	0	0	0	0	2	0
AX-109597085	1A	569977069	T	G	2	2	2	2	2	2	2	0	2
AX-111489802	1A	570580119	T	G	-1	-1	0	0	0	0	0	2	0
AX-108818720	1A	570863125	C	G	0	0	1	1	0	0	1	0	1
AX-109299553	1A	571928598	T	C	-1	-1	2	2	0	0	2	2	2
AX-95255804	1A	572350913	C	G	1	1	2	2	1	1	2	2	2
AX-111689506	1A	573642575	A	G	-1	-1	2	2	2	2	2	0	2
AX-108914803	1A	574481294	A	G	0	0	0	0	2	2	0	0	0
AX-109855969	1A	575224835	T	G	-1	1	0	0	0	0	0	2	0
AX-89738551	1A	575684543	A	G	-1	-1	0	0	0	2	0	2	0
AX-109456940	1A	576905100	T	C	-1	-1	2	2	2	2	2	2	2
AX-111681900	1A	577313956	A	G	-1	-1	2	2	2	2	2	2	2
AX-111525529	1A	577820374	T	C	-1	1	0	0	2	2	0	2	0
AX-110636090	1A	579869577	T	C	2	-1	0	0	0	0	0	0	0
AX-109816635	1A	580439377	T	C	1	2	0	0	0	0	0	2	0
AX-109958813	1A	580577992	A	G	-1	-1	0	0	0	0	0	0	0
AX-89759492	1A	580961021	A	G	-1	2	0	0	0	0	0	0	0
AX-110989982	1A	581568331	C	G	-1	-1	2	2	2	2	2	2	2
AX-109471276	1A	581874194	T	C	1	1	0	0	0	0	0	0	0
AX-110394989	1A	582655804	T	C	0	0	2	2	2	2	2	2	2
AX-111730844	1A	582860342	C	G	2	1	1	1	2	1	1	1	1
AX-111042246	1A	584072596	A	G	2	2	2	2	2	2	2	2	2
AX-109340495	1A	584583724	T	C	0	0	0	0	0	0	0	0	0
AX-110987235	1A	584755997	T	G	2	2	2	2	1	2	2	1	2
AX-111471771	1A	586132124	C	G	-1	0	2	2	0	2	2	0	2
AX-110363619	1A	586275484	A	G	2	0	2	2	2	2	2	2	2
AX-109987797	1A	587809580	T	G	1	2	0	0	0	0	0	0	0
AX-109292225	1A	587815598	T	C	1	1	2	2	2	2	2	2	2
AX-109822252	1A	588691268	A	G	-1	-1	2	2	2	2	2	2	2
AX-112286628	1A	588767571	A	G	0	0	0	0	0	0	0	0	0
AX-111693171	1A	588812796	A	G	1	1	2	2	2	2	2	2	2
AX-109621044	1A	589697812	T	G	0	0	0	0	0	0	0	0	0
AX-111211653	1A	593408912	C	G	1	-1	1	1	0	1	1	0	1
AX-108966369	1B	1254928	A	G	0	0	1	1	1	1	1	1	1
AX-94980178	1B	4346095	A	G	2	2	2	2	2	2	2	2	2
AX-111471029	1B	5488234	T	C	1	1	2	2	2	2	2	2	2
AX-109030229	1B	5509688	A	G	-1	2	2	2	2	2	2	2	2
AX-86185005	1B	5510238	C	G	1	1	2	2	2	2	2	2	2
AX-110994863	1B	5510525	T	C	-1	-1	0	0	0	0	0	0	0
AX-108780177	1B	5684596	T	C	-1	-1	2	2	2	2	2	2	2
AX-110458682	1B	6389544	A	G	-1	-1	2	2	2	2	2	2	2
AX-111013430	1B	6389651	T	C	1	2	0	0	0	0	0	0	0
AX-109390528	1B	6411551	T	C	2	2	2	2	2	2	2	2	2
AX-111533735	1B	6412374	C	G	2	2	1	1	1	1	1	1	1
AX-109986321	1B	6461286	T	C	2	-1	2	2	2	2	2	2	2
AX-109441951	1B	6473048	A	T	2	-1	2	2	2	2	2	2	2
AX-109956862	1B	6474849	A	G	-1	1	1	1	1	1	1	1	1
AX-94522381	1B	8181935	T	C	-1	-1	0	0	0	0	0	0	0
AX-94692514	1B	11633627	C	G	-1	0	2	2	2	2	2	0	2
AX-94966346	1B	11937396	C	G	1	0	2	2	2	2	2	-1	2
AX-95213134	1B	16464540	A	C	2	2	2	2	2	2	2	2	2
AX-95250058	1B	16672239	A	G	-1	2	2	1	2	2	2	0	2
AX-94787647	1B	17790520	A	C	0	1	1	1	1	1	1	1	1
AX-95089648	1B	18570663	T	C	2	2	2	2	2	2	2	2	2
AX-94912344	1B	22074355	C	G	1	1	2	2	2	2	2	2	2
AX-109545914	1B	25808018	A	G	0	1	2	2	2	2	2	1	2
AX-94484295	1B	32776200	A	G	1	1	0	2	2	0	0	0	0
AX-110501384	1B	33947872	A	G	-1	2	0	2	2	0	0	0	0
AX-108879322	1B	42308622	T	C	0	0	1	1	1	1	0	1	0
AX-109435258	1B	42309866	A	C	-1	-1	2	0	0	0	2	2	2
AX-182098040	1B	42313047	A	G	-1	-1	2	0	0	0	2	2	2
AX-109859779	1B	42335249	C	G	1	2	2	0	0	0	2	2	2
AX-108774212	1B	42335615	T	C	-1	-1	2	0	0	1	2	2	2
AX-108798446	1B	42347523	A	G	-1	-1	2	0	0	0	2	2	2
AX-182074338	1B	42348472	T	C	2	-1	0	2	2	2	0	0	0
AX-95144748	1B	42350904	T	C	2	-1	0	2	2	1	0	0	0
AX-111116890	1B	44503020	T	C	0	0	0	0	0	0	-1	0	0
AX-94629266	1B	48347117	C	G	1	-1	0	0	0	0	0	0	0
AX-108750914	1B	49144412	T	C	2	1	2	0	0	-1	2	2	2
AX-108953611	1B	50123938	C	G	0	1	1	1	1	1	1	1	1
AX-94648555	1B	57379417	A	G	2	2	2	2	0	0	2	2	2
AX-108746762	1B	83945482	A	G	2	-1	2	2	0	0	2	2	2
AX-94626335	1B	90992783	A	G	1	1	1	1	0	0	1	1	1
AX-94432535	1B	95665797	T	C	0	-1	2	2	2	2	2	2	2
AX-95161958	1B	96593340	T	C	0	0	2	2	2	2	2	2	2
AX-86165033	1B	98723454	T	C	-1	2	0	0	2	2	0	0	0
AX-94850271	1B	100309644	T	C	1	1	2	2	2	2	2	2	2
AX-94525857	1B	110619030	A	G	1	2	1	1	1	1	1	1	1
AX-109281992	1B	119100832	T	G	1	1	0	0	0	0	0	0	0
AX-94548073	1B	135938291	A	C	-1	-1	2	2	0	0	0	2	2
AX-94899004	1B	140296394	T	C	-1	-1	2	2	2	2	2	2	2
AX-95244854	1B	158534186	C	G	0	0	2	2	2	2	2	2	2
AX-89433121	1B	167111039	T	C	-1	-1	2	2	2	2	2	2	2
AX-110906363	1B	168622406	T	C	0	-1	2	2	2	0	2	2	2
AX-111152864	1B	180560455	A	G	2	2	2	2	2	2	2	2	2
AX-95633968	1B	222312515	A	G	2	1	2	2	2	2	2	2	2
AX-111700606	1B	222386241	A	G	0	1	2	2	2	0	2	2	2
AX-109464140	1B	222429935	T	C	-1	0	2	2	2	1	2	2	2
AX-109076514	1B	222551307	C	G	-1	-1	0	0	0	0	0	0	0
AX-109947536	1B	222837178	A	G	-1	-1	2	2	2	0	2	2	2
AX-94693513	1B	223144108	A	G	-1	1	2	2	2	2	2	2	2
AX-94816512	1B	223144121	C	G	2	2	2	2	2	2	2	2	2
AX-86164127	1B	223144303	C	G	0	0	2	2	2	2	2	2	2
AX-109910123	1B	223145363	T	G	1	0	2	2	2	2	2	2	2
AX-95224065	1B	225786048	A	C	1	2	0	0	0	0	0	0	0
AX-95108394	1B	227792006	T	C	-1	-1	2	2	2	2	2	-1	2
AX-111525505	1B	249238373	A	G	-1	-1	2	2	2	0	2	2	2
AX-108822210	1B	249857827	T	C	-1	-1	2	2	2	0	2	2	2
AX-110994035	1B	250986312	A	G	-1	-1	0	0	0	2	0	0	0
AX-110514435	1B	251039124	T	G	-1	-1	2	2	2	0	2	2	2
AX-110365753	1B	251531124	A	G	-1	-1	0	0	0	1	0	0	0
AX-110041028	1B	252258452	T	C	0	-1	2	2	2	0	2	2	2
AX-110528563	1B	254688842	T	C	-1	-1	0	0	0	2	0	0	0
AX-111486408	1B	256922599	C	G	-1	2	0	0	0	-1	0	0	0
AX-110394873	1B	257469021	A	G	1	1	2	2	2	0	2	2	2
AX-109404221	1B	258519594	A	G	-1	-1	0	0	0	2	0	0	0
AX-110477792	1B	258918059	A	C	-1	-1	0	0	0	2	0	0	0
AX-109939895	1B	259974936	T	C	-1	-1	2	2	2	0	2	2	2
AX-111026539	1B	260235717	T	C	2	-1	2	2	2	2	2	2	2
AX-108788746	1B	264349973	A	C	-1	-1	2	2	2	2	2	2	2
AX-111604965	1B	264762000	C	G	0	0	0	0	0	2	0	0	0
AX-109036617	1B	265641835	A	T	-1	-1	0	0	0	2	0	0	0
AX-110972752	1B	266270602	C	G	1	1	2	2	2	0	2	2	2
AX-108905424	1B	266879283	T	C	2	2	0	0	0	1	0	0	0
AX-111122222	1B	267335708	A	G	-1	-1	2	2	2	1	2	2	2
AX-110023834	1B	267572715	T	C	-1	2	2	2	2	2	2	2	2
AX-111139084	1B	268698914	A	G	-1	-1	2	2	2	0	2	2	2
AX-109846519	1B	269315308	A	G	-1	-1	0	0	0	1	0	0	0
AX-111531877	1B	273050832	T	C	-1	-1	0	0	0	2	0	0	0
AX-109881506	1B	277262905	A	G	-1	-1	0	0	0	2	0	0	0
AX-110600824	1B	278927057	T	G	-1	-1	2	2	2	2	2	2	2
AX-110535000	1B	280184833	A	G	1	1	0	0	0	0	0	0	0
AX-111613078	1B	281068855	T	C	1	-1	2	2	2	2	2	2	2
AX-94910851	1B	285339010	T	G	-1	-1	2	2	2	2	2	2	2
AX-95194781	1B	286707988	T	C	2	2	2	2	2	2	2	2	2
AX-109054186	1B	287055216	T	C	1	1	2	2	2	0	2	2	2
AX-109308096	1B	289529400	A	G	-1	-1	0	0	0	0	0	0	0
AX-108741139	1B	290203821	A	G	-1	-1	0	0	0	0	0	0	0
AX-110419096	1B	290870245	T	C	2	1	2	2	2	2	2	2	2
AX-109037969	1B	292197988	A	G	1	2	0	0	0	0	0	0	0
AX-110063809	1B	293640276	T	C	-1	-1	0	1	0	0	0	0	0
AX-110552541	1B	293996773	C	G	2	1	2	2	2	2	2	2	2
AX-109383638	1B	295437309	T	C	-1	-1	2	2	2	2	2	2	2
AX-111217038	1B	295451495	A	T	-1	1	0	0	0	0	0	0	0
AX-109857682	1B	296491871	A	G	2	-1	2	2	2	2	2	2	2
AX-109617246	1B	297013252	T	C	-1	-1	0	0	0	0	0	0	0
AX-109900074	1B	297407612	A	C	2	-1	0	0	2	1	2	0	0
AX-110934854	1B	297978096	C	G	-1	-1	0	0	2	2	2	0	0
AX-108972329	1B	298437645	A	T	-1	-1	2	2	0	0	0	2	2
AX-110052300	1B	299266246	T	C	-1	-1	0	0	2	1	2	0	0
AX-109314529	1B	299457722	A	T	2	-1	2	2	0	-1	0	2	2
AX-108912443	1B	300602293	A	G	-1	-1	2	2	0	0	0	2	2
AX-108884580	1B	301565568	A	G	-1	-1	0	0	2	2	2	0	0
AX-110468810	1B	302543411	A	G	-1	-1	2	2	0	0	0	2	2
AX-109273370	1B	303023060	A	G	-1	-1	0	0	2	2	2	0	0
AX-108960559	1B	303863408	T	G	-1	-1	0	0	2	-1	2	0	0
AX-110574291	1B	304005931	A	C	-1	-1	0	0	2	2	2	0	0
AX-109370500	1B	304379381	A	G	-1	-1	2	2	0	0	0	2	2
AX-108979502	1B	305170319	T	C	0	0	0	0	2	2	2	0	0
AX-111522827	1B	305525240	T	C	-1	2	2	2	0	0	0	2	2
AX-110539535	1B	306229922	T	C	-1	-1	2	2	0	-1	0	2	2
AX-109946575	1B	307136332	T	C	-1	-1	-1	-1	2	2	2	0	0
AX-110439262	1B	308011295	A	G	-1	-1	2	2	0	0	0	2	2
AX-111598691	1B	309378938	A	G	0	0	2	2	0	0	0	2	2
AX-109900946	1B	309706909	C	G	-1	-1	2	2	0	0	0	2	2
AX-111570613	1B	310394850	T	C	-1	-1	2	2	0	0	0	2	2
AX-109356154	1B	310932331	A	G	2	2	0	0	2	-1	2	0	0
AX-110552523	1B	311443328	A	G	2	-1	2	2	0	0	0	2	2
AX-110368320	1B	311736328	T	C	-1	0	0	0	2	2	2	0	0
AX-108900436	1B	312504174	A	G	1	-1	0	0	2	-1	2	0	0
AX-111047964	1B	313050757	C	G	0	0	2	2	0	0	0	-1	-1
AX-110601772	1B	313527562	T	C	-1	-1	2	2	0	0	0	2	2
AX-111625326	1B	314120195	C	G	-1	-1	0	0	2	2	2	0	0
AX-95176576	1B	314569349	A	G	2	2	2	2	0	2	0	2	2
AX-110369292	1B	315384262	A	T	0	1	2	2	0	0	0	2	2
AX-94715187	1B	317013429	T	C	-1	1	0	0	2	2	2	0	0
AX-109372181	1B	322425833	T	C	-1	-1	0	0	0	2	0	0	0
AX-108798723	1B	322940238	A	G	-1	-1	2	2	2	1	2	2	2
AX-110020631	1B	322947409	T	C	-1	-1	0	0	0	1	0	0	0
AX-108850301	1B	323946791	A	C	-1	-1	0	0	0	-1	0	0	0
AX-109862469	1B	324351688	A	G	-1	2	0	0	0	-1	0	0	0
AX-110926323	1B	325256496	T	C	-1	-1	2	2	2	1	2	2	2
AX-94717933	1B	326015618	T	C	-1	2	2	2	-1	1	2	2	2
AX-89676030	1B	326461107	A	G	0	0	0	0	2	2	2	0	0
AX-109322773	1B	328417586	A	G	-1	-1	2	2	2	0	2	2	2
AX-111011493	1B	328989594	T	C	0	0	0	0	2	-1	2	0	0
AX-111467130	1B	329612511	C	G	-1	-1	0	0	0	2	2	0	0
AX-110406362	1B	330233699	A	G	0	0	0	0	0	1	0	0	0
AX-109486098	1B	332150785	T	G	-1	-1	2	2	2	2	2	2	2
AX-111083386	1B	332811183	A	G	-1	1	2	2	2	0	2	2	2
AX-94433968	1B	333323500	C	G	-1	-1	2	2	2	0	2	2	2
AX-109828779	1B	333775055	T	C	2	2	2	2	2	0	2	2	2
AX-108740171	1B	334292409	A	G	-1	-1	0	0	0	2	2	0	0
AX-111518766	1B	334938192	T	C	2	2	2	2	2	-1	2	2	2
AX-111051682	1B	335879496	A	G	-1	-1	2	2	2	-1	2	2	2
AX-110378403	1B	336272947	A	G	0	-1	0	0	0	2	0	0	0
AX-108987264	1B	336787649	T	C	0	0	2	2	2	0	0	2	2
AX-109508228	1B	338002884	A	G	-1	-1	2	2	2	0	2	2	2
AX-111461819	1B	338428325	T	C	-1	2	2	2	2	0	2	2	2
AX-95683975	1B	340372963	T	C	0	0	2	2	2	0	0	2	2
AX-110524472	1B	340381039	A	G	-1	-1	0	0	0	2	2	0	0
AX-109050847	1B	340423903	C	G	0	0	0	0	0	2	0	0	0
AX-111518016	1B	340807774	C	G	-1	-1	2	2	2	0	0	2	2
AX-109020320	1B	341520526	A	G	-1	-1	0	0	0	2	2	0	0
AX-108838990	1B	342122438	A	G	-1	-1	2	2	2	0	0	2	2
AX-110924487	1B	343245050	A	C	2	2	0	0	0	-1	2	0	0
AX-111597240	1B	343953543	A	G	1	1	2	2	2	0	0	2	2
AX-109907382	1B	344322309	T	G	-1	-1	2	2	2	0	0	2	2
AX-110938801	1B	344591605	T	C	-1	-1	2	2	2	0	0	2	2
AX-108790376	1B	345306249	A	G	1	1	0	0	0	0	1	0	0
AX-110167781	1B	346408189	C	G	-1	-1	0	0	0	0	0	0	0
AX-109840997	1B	347558393	T	C	-1	0	0	0	0	0	1	0	0
AX-111610602	1B	354492000	T	C	1	1	0	0	0	-1	2	0	0
AX-108909153	1B	356984891	C	G	0	0	0	0	0	2	0	0	0
AX-108995348	1B	357649901	A	G	0	0	2	2	2	0	0	2	2
AX-109583401	1B	359891254	T	C	-1	-1	2	2	2	0	2	2	2
AX-108800295	1B	360784101	T	C	-1	-1	2	2	2	0	2	2	2
AX-110517311	1B	361778280	T	C	1	1	2	2	2	0	2	2	2
AX-109474984	1B	362355575	T	C	-1	-1	2	2	2	0	2	2	2
AX-110480919	1B	363458923	C	G	1	1	0	0	0	1	1	0	0
AX-109338666	1B	363956736	T	G	-1	-1	2	2	2	0	2	2	2
AX-111524617	1B	364328609	T	C	0	0	2	2	2	-1	2	2	2
AX-110531641	1B	365441304	A	G	-1	-1	2	2	2	-1	2	2	2
AX-111463788	1B	365926056	T	C	-1	-1	2	2	2	0	2	2	2
AX-111482877	1B	366492631	A	G	-1	-1	0	0	0	1	0	0	0
AX-109437757	1B	366917565	C	G	2	-1	0	0	0	2	0	0	0
AX-111118968	1B	367588737	A	G	-1	-1	2	2	2	0	2	2	2
AX-111733823	1B	367838063	A	G	1	1	-1	0	0	2	-1	0	0
AX-110597141	1B	368675675	A	G	-1	0	0	0	0	2	0	0	0
AX-110474956	1B	369345717	A	G	-1	-1	0	0	0	2	0	0	0
AX-110623229	1B	369515449	C	G	0	1	0	0	0	2	0	0	0
AX-109581046	1B	370197585	A	G	1	1	2	2	2	0	2	2	2
AX-111029725	1B	370369876	C	G	-1	-1	0	0	0	2	2	0	0
AX-108845851	1B	371140782	C	G	0	0	0	0	0	2	0	0	0
AX-110386580	1B	372157887	A	G	-1	-1	2	2	2	1	2	2	2
AX-109387657	1B	372217456	T	C	-1	-1	2	2	2	0	2	2	2
AX-110689665	1B	372748785	A	G	1	-1	2	2	2	0	2	2	2
AX-110740030	1B	373856428	T	C	-1	-1	2	2	2	0	2	2	2
AX-111707424	1B	374316467	T	C	0	1	0	0	0	2	0	0	0
AX-109932384	1B	374913451	C	G	0	0	0	0	0	2	0	0	0
AX-109580210	1B	375303546	T	G	-1	2	0	0	0	2	0	0	0
AX-110369203	1B	375821909	A	G	-1	-1	2	2	2	0	2	2	2
AX-111125943	1B	376367673	C	G	1	1	2	2	2	1	2	2	2
AX-111121879	1B	376791311	A	G	-1	-1	2	2	2	0	2	2	2
AX-109544098	1B	377963460	T	C	-1	-1	2	2	2	0	2	2	2
AX-109853345	1B	378461864	A	G	0	0	2	2	2	-1	2	2	2
AX-111496509	1B	378971833	C	G	-1	-1	0	0	0	-1	0	0	0
AX-109070579	1B	379583836	T	C	-1	-1	2	2	2	0	2	2	2
AX-109271826	1B	380240446	A	C	-1	-1	0	0	0	2	0	0	0
AX-111503092	1B	380647070	T	C	2	2	2	2	2	0	2	2	2
AX-108973265	1B	381032751	A	G	-1	-1	2	2	2	0	2	2	2
AX-111041532	1B	381315130	A	G	2	1	0	1	1	2	0	0	0
AX-111650270	1B	382060755	T	C	-1	0	0	0	0	1	0	0	0
AX-94515082	1B	383002046	T	C	-1	-1	0	0	0	2	0	0	0
AX-109983759	1B	383176594	A	C	2	1	0	0	0	2	0	0	0
AX-109078484	1B	383673706	A	G	-1	1	2	2	2	0	2	2	2
AX-109419267	1B	384249145	A	C	-1	1	0	0	0	1	0	0	0
AX-108756721	1B	384566103	A	T	-1	-1	0	0	0	1	0	0	0
AX-182144578	1B	385157636	A	G	0	0	0	0	0	2	0	0	0
AX-111715015	1B	385300997	A	C	1	2	2	2	2	0	2	2	2
AX-111468437	1B	386240704	T	G	-1	-1	2	2	2	1	2	2	2
AX-109340517	1B	386689382	C	G	-1	-1	2	2	2	0	2	2	2
AX-109391593	1B	387288895	C	G	1	1	0	0	0	2	0	0	0
AX-110062945	1B	387783486	A	G	1	-1	2	2	2	0	2	2	2
AX-111549107	1B	388341838	T	C	-1	-1	2	2	2	0	2	2	2
AX-110121329	1B	388895243	T	C	0	-1	2	2	2	0	2	2	2
AX-111022842	1B	389321645	A	G	1	1	2	2	2	0	0	2	2
AX-109873586	1B	389879147	A	C	-1	-1	0	0	0	2	2	0	0
AX-111109396	1B	390276179	A	G	-1	-1	2	2	2	0	0	2	2
AX-110041061	1B	390870930	T	C	1	1	0	0	0	2	0	0	0
AX-111759816	1B	391416920	T	G	-1	-1	2	2	2	0	2	2	2
AX-110002681	1B	391917068	T	C	1	-1	0	-1	0	-1	0	0	0
AX-111540229	1B	392457146	A	C	-1	-1	0	0	0	2	0	0	0
AX-109007995	1B	393081496	T	C	-1	-1	2	2	2	2	2	2	2
AX-111717169	1B	393512736	A	G	2	2	2	2	2	1	2	2	2
AX-111153034	1B	393998509	T	C	-1	-1	0	0	0	-1	0	0	0
AX-110449412	1B	395727013	T	C	-1	-1	2	2	2	0	0	2	2
AX-108747601	1B	395959962	T	C	2	2	1	-1	1	2	2	1	-1
AX-95174732	1B	396361603	T	C	2	2	0	0	0	1	0	0	0
AX-111119209	1B	397999065	T	C	0	0	0	0	0	-1	1	0	0
AX-111706137	1B	398146164	A	G	1	1	2	2	2	0	0	2	2
AX-108959675	1B	398788024	A	G	-1	-1	2	2	2	0	2	2	2
AX-110190018	1B	399230670	T	C	-1	-1	2	2	2	0	2	2	2
AX-110437942	1B	399329113	T	C	-1	2	2	2	2	-1	2	2	2
AX-111013576	1B	400746236	T	G	-1	-1	0	0	0	2	2	0	0
AX-109971835	1B	401333244	A	G	1	1	0	0	0	2	0	0	0
AX-109447941	1B	401821047	A	C	-1	1	0	0	0	2	0	0	0
AX-108877371	1B	402337255	T	C	-1	-1	0	0	0	2	0	0	0
AX-109523456	1B	403418894	A	G	-1	-1	1	1	1	2	2	1	1
AX-109862923	1B	403979802	T	G	-1	-1	0	0	0	2	2	0	0
AX-109272373	1B	404523501	A	T	-1	2	2	2	2	2	2	2	2
AX-111782039	1B	404883727	T	G	1	-1	2	2	2	2	2	2	2
AX-111744000	1B	405524154	C	G	-1	-1	0	0	0	0	0	0	0
AX-109920004	1B	405985965	T	C	1	1	2	2	2	-1	-1	2	2
AX-111701712	1B	407510156	A	G	-1	-1	2	2	2	2	0	2	2
AX-110057926	1B	407869097	A	G	-1	-1	2	2	2	2	0	2	2
AX-109356137	1B	409617898	T	C	-1	2	2	2	2	2	0	2	2
AX-111007632	1B	410299329	C	G	0	1	2	2	2	2	0	2	2
AX-111569795	1B	410787194	T	C	2	2	2	2	2	2	2	2	2
AX-108738808	1B	411177595	T	G	-1	-1	2	2	2	0	2	2	-1
AX-109835720	1B	411823029	A	G	-1	-1	2	2	2	1	2	2	2
AX-110676933	1B	412236309	A	C	-1	-1	2	2	2	0	2	2	2
AX-108888480	1B	412794523	T	C	-1	-1	2	2	2	0	2	2	2
AX-110737060	1B	413387645	T	C	-1	-1	2	2	2	0	2	2	2
AX-109888316	1B	413748062	A	G	-1	-1	0	0	0	2	0	0	0
AX-110513953	1B	414157717	T	C	-1	2	0	0	0	1	0	0	0
AX-111161220	1B	414806318	T	C	1	1	0	0	0	-1	0	0	0
AX-111077672	1B	415335518	T	C	2	2	2	2	2	2	2	2	2
AX-109404795	1B	415614587	T	G	1	2	2	2	2	0	2	2	2
AX-110491218	1B	416171678	A	G	1	1	0	0	0	2	0	0	0
AX-111649750	1B	416825691	T	C	-1	0	2	2	2	0	2	2	2
AX-111726835	1B	417400703	A	T	-1	-1	0	0	0	0	0	0	0
AX-110419189	1B	418160680	T	C	0	0	0	0	0	0	0	0	0
AX-110169030	1B	418617796	A	G	1	1	2	2	2	1	2	2	2
AX-111083420	1B	418826302	C	G	2	2	0	0	0	-1	2	0	0
AX-108808608	1B	419407395	T	C	-1	-1	2	2	2	2	2	2	2
AX-110368439	1B	419950198	A	C	-1	2	2	2	2	2	2	2	2
AX-108831096	1B	420568994	A	G	1	1	2	2	2	0	0	2	2
AX-111672727	1B	420711917	A	G	-1	1	2	2	2	0	0	2	2
AX-110151702	1B	422482291	T	C	-1	-1	2	2	2	0	2	2	2
AX-94510790	1B	427526336	T	G	0	0	0	0	0	0	2	0	0
AX-94957845	1B	428069284	T	G	1	1	0	0	0	0	1	0	0
AX-111525116	1B	428802849	T	C	-1	-1	0	0	0	0	0	0	0
AX-111078843	1B	429457159	T	C	-1	-1	0	0	0	-1	0	0	0
AX-109886973	1B	429922330	T	C	-1	-1	2	2	2	1	0	2	2
AX-111169510	1B	430155688	T	G	0	0	0	0	0	0	2	0	0
AX-109421320	1B	431469851	A	C	2	2	2	2	-1	0	0	2	2
AX-110134125	1B	431894597	A	G	2	-1	2	2	0	0	0	2	2
AX-108872900	1B	432495179	T	C	1	1	-1	-1	2	0	2	-1	-1
AX-109895332	1B	433104088	T	C	1	-1	2	2	2	-1	0	2	2
AX-109301822	1B	433604952	A	G	-1	-1	2	2	2	0	-1	2	2
AX-111636804	1B	433952917	T	G	-1	-1	0	0	0	-1	2	0	0
AX-110125845	1B	434542934	A	G	-1	-1	0	0	0	1	1	0	0
AX-111105746	1B	434753754	T	C	2	1	0	0	0	2	2	0	0
AX-182170463	1B	436929798	A	G	-1	0	2	2	2	2	2	2	2
AX-108788663	1B	441384338	T	C	2	2	0	0	0	0	1	0	0
AX-109931371	1B	441673027	T	C	-1	-1	0	0	0	2	2	0	0
AX-108746927	1B	443330131	T	C	2	2	2	2	2	2	2	2	2
AX-110365668	1B	443330272	A	C	-1	-1	2	2	2	0	-1	2	2
AX-108888595	1B	443566852	A	C	-1	1	2	2	2	2	0	2	2
AX-111599494	1B	444807500	T	C	2	1	2	2	0	2	2	2	2
AX-95654748	1B	445180564	T	G	2	2	2	2	2	0	2	2	2
AX-110508398	1B	445388556	T	C	-1	-1	2	2	2	0	2	2	2
AX-110361204	1B	446519377	C	G	0	0	0	0	0	2	0	0	0
AX-108786643	1B	447549679	C	G	-1	-1	2	2	2	0	2	2	2
AX-110687238	1B	448131731	T	C	-1	1	0	0	2	0	0	0	0
AX-108885690	1B	448540614	T	C	-1	1	2	2	2	0	2	2	2
AX-110590407	1B	449051020	T	C	-1	1	2	2	2	0	2	2	2
AX-111594013	1B	449703084	C	G	2	2	2	2	1	2	2	2	2
AX-108796055	1B	450220999	T	C	-1	-1	0	0	0	2	0	0	0
AX-108964423	1B	450603208	T	C	1	1	2	2	0	2	2	2	2
AX-94479851	1B	451570682	T	C	-1	-1	0	0	0	2	0	0	0
AX-108725476	1B	451575800	A	G	2	1	2	2	2	1	2	2	2
AX-108814725	1B	452763309	A	C	2	-1	2	2	2	1	2	2	2
AX-109378288	1B	453200493	T	C	1	1	2	2	2	0	2	2	2
AX-109895536	1B	453871316	T	C	-1	-1	1	-1	0	2	0	0	0
AX-111687828	1B	454359373	A	G	1	1	0	-1	1	2	1	-1	1
AX-111621728	1B	454888450	T	C	-1	-1	2	2	2	1	2	2	2
AX-109580048	1B	455176306	T	C	2	2	2	2	2	1	2	2	2
AX-110094943	1B	456252134	C	G	2	2	0	0	0	-1	0	0	0
AX-111572620	1B	456434163	T	G	-1	2	2	2	1	1	0	2	2
AX-110546334	1B	456746687	A	G	-1	-1	2	2	2	0	0	2	2
AX-86169309	1B	457320992	T	C	-1	-1	2	2	2	1	0	2	2
AX-108852469	1B	458005172	A	G	-1	-1	2	2	2	1	0	2	2
AX-108790366	1B	458387930	A	G	-1	-1	0	0	0	2	2	0	0
AX-108848761	1B	459191489	A	G	-1	-1	2	2	0	2	2	2	2
AX-110121671	1B	459400879	T	G	-1	-1	2	2	2	0	0	2	2
AX-111509539	1B	459930303	A	G	-1	-1	2	2	2	0	0	2	2
AX-109887385	1B	460274388	A	C	2	2	0	0	0	-1	2	0	0
AX-111215445	1B	463745635	A	G	-1	-1	2	2	2	0	2	2	2
AX-110124276	1B	464840844	A	G	-1	-1	2	2	0	0	2	2	2
AX-108734756	1B	465245191	A	G	-1	-1	2	2	0	-1	2	2	2
AX-109057464	1B	465733224	A	C	1	1	2	2	2	-1	2	2	2
AX-108879653	1B	466341307	C	G	-1	-1	2	2	2	0	2	2	2
AX-109326990	1B	466501248	C	G	-1	-1	0	0	0	-1	0	0	0
AX-109980951	1B	467925765	T	C	0	0	0	0	0	2	0	0	0
AX-110573119	1B	468316769	T	C	-1	-1	2	2	2	1	2	2	-1
AX-110483186	1B	470006417	T	C	-1	-1	0	0	0	1	0	0	0
AX-110479520	1B	470419525	A	G	1	1	2	2	2	-1	2	2	2
AX-109892539	1B	470939843	A	G	-1	-1	2	2	2	0	2	2	2
AX-111127325	1B	471818125	A	C	-1	0	2	2	2	0	2	2	2
AX-108856070	1B	472691172	A	G	-1	2	2	2	2	1	2	2	2
AX-109425846	1B	473006805	A	G	-1	-1	2	2	2	1	2	2	2
AX-110428546	1B	473485052	T	C	-1	-1	0	0	0	2	0	0	0
AX-109997417	1B	474100622	T	C	-1	-1	2	2	2	1	2	2	2
AX-182181442	1B	474118005	T	C	-1	-1	0	0	0	0	1	0	0
AX-108774793	1B	474446721	T	C	-1	-1	2	2	2	2	0	2	2
AX-95631026	1B	474448016	A	G	0	0	2	2	2	1	0	2	2
AX-111279813	1B	474760938	T	C	-1	-1	0	0	0	2	0	0	0
AX-108822833	1B	475537354	T	G	-1	-1	0	-1	0	-1	0	0	0
AX-109882817	1B	476082407	T	C	-1	-1	2	2	2	1	2	2	2
AX-109445577	1B	477357647	A	G	-1	-1	2	2	2	0	2	2	2
AX-110200329	1B	477589529	A	G	1	1	2	2	2	0	2	2	2
AX-182055618	1B	478568717	A	G	2	2	2	2	2	2	2	1	2
AX-109997234	1B	481322282	A	G	-1	-1	2	2	2	0	2	2	2
AX-109652390	1B	481904145	T	C	-1	-1	2	2	2	0	2	2	2
AX-109273979	1B	482462544	A	G	0	0	2	2	2	1	2	2	2
AX-86174914	1B	482713448	A	G	1	-1	0	0	0	2	0	0	0
AX-110076399	1B	483286941	A	G	1	0	2	2	2	-1	2	2	2
AX-109452517	1B	483905019	T	C	-1	2	0	0	0	2	0	0	0
AX-110950594	1B	484453571	A	G	-1	-1	0	0	0	2	0	0	0
AX-94508976	1B	484887610	T	C	-1	-1	2	2	2	0	2	2	2
AX-109830149	1B	485598132	C	G	0	-1	2	2	2	1	2	2	2
AX-109512508	1B	485877903	T	C	-1	-1	2	2	2	1	2	2	2
AX-110029221	1B	486535039	T	C	-1	-1	0	0	0	-1	0	0	0
AX-109539628	1B	486976002	A	G	0	0	2	2	2	2	2	2	2
AX-111449599	1B	487480026	A	C	-1	-1	0	-1	0	0	0	0	-1
AX-108791049	1B	488592723	T	C	2	2	2	2	0	2	2	2	2
AX-110916356	1B	489129788	A	G	-1	-1	0	0	2	0	0	0	0
AX-110670988	1B	489973360	T	C	-1	-1	0	0	2	0	2	0	0
AX-111685499	1B	490765887	A	G	-1	-1	2	2	0	0	2	2	2
AX-109920276	1B	491227521	A	G	0	2	2	2	2	-1	2	2	2
AX-108918947	1B	491254850	C	G	0	-1	0	0	0	0	0	0	0
AX-109541457	1B	492300623	A	T	2	-1	2	2	2	2	1	2	2
AX-109527015	1B	492792651	C	G	1	2	0	0	0	0	0	0	0
AX-110524254	1B	493356115	T	C	-1	-1	0	0	0	0	0	0	0
AX-109395396	1B	494228418	T	C	-1	-1	2	2	2	2	2	2	2
AX-110411292	1B	494329346	T	C	-1	-1	0	0	0	0	0	0	0
AX-111100937	1B	496471296	A	G	2	2	2	2	2	2	2	2	2
AX-94546432	1B	496563290	C	G	2	2	2	2	2	2	2	2	2
AX-109824050	1B	497472529	T	C	0	0	0	0	0	0	0	0	0
AX-108855359	1B	497981060	T	C	-1	-1	0	0	0	-1	0	0	0
AX-108816508	1B	498388042	T	C	-1	-1	2	2	2	2	2	2	2
AX-111561039	1B	502662381	A	C	1	-1	0	0	0	0	2	0	0
AX-111746919	1B	503663047	A	G	1	1	2	2	2	2	0	2	2
AX-110494096	1B	504516171	T	C	-1	0	0	0	0	1	0	0	0
AX-110501414	1B	505111854	T	C	-1	-1	2	2	2	2	0	2	2
AX-110905431	1B	508689280	A	C	2	2	0	0	0	0	2	0	0
AX-108915846	1B	508709125	A	G	2	2	0	0	0	0	2	0	0
AX-110598536	1B	509300586	T	G	1	-1	0	0	0	0	2	0	0
AX-94442756	1B	509901004	A	G	-1	1	0	0	0	0	2	0	0
AX-111780371	1B	510356945	T	C	-1	-1	0	0	0	1	0	0	0
AX-108920917	1B	511050019	T	G	-1	-1	2	2	2	1	2	2	2
AX-109457059	1B	511409502	T	C	-1	-1	2	2	2	1	2	2	2
AX-109966524	1B	512107159	A	G	1	-1	0	0	0	2	0	0	0
AX-94532894	1B	512458040	T	C	2	2	2	2	2	-1	2	2	2
AX-108750098	1B	512924054	A	T	1	1	0	0	0	0	0	0	0
AX-111550166	1B	518734272	T	C	0	0	0	0	0	2	0	0	0
AX-111506135	1B	520372454	T	C	-1	-1	2	2	2	2	0	2	2
AX-111712993	1B	522358458	A	T	-1	-1	-1	0	0	-1	2	0	0
AX-108921800	1B	522726318	T	C	-1	1	0	0	0	2	2	0	0
AX-111530524	1B	524128971	T	C	-1	-1	2	2	2	2	1	2	2
AX-110735575	1B	525076350	A	G	-1	-1	0	0	0	2	0	0	0
AX-110195432	1B	525222630	T	C	-1	-1	0	0	0	0	2	0	0
AX-109577957	1B	526229694	A	G	1	1	0	0	0	0	2	0	0
AX-109929201	1B	527632183	T	C	-1	-1	0	0	0	0	2	0	0
AX-108899247	1B	527632953	T	C	2	2	2	2	1	2	2	2	2
AX-109885745	1B	529952411	A	G	-1	-1	0	0	2	0	0	0	0
AX-110603923	1B	530597303	T	C	-1	-1	2	2	0	2	2	2	2
AX-111579181	1B	532696792	A	C	1	1	0	0	0	0	1	0	0
AX-109456390	1B	533184345	A	C	-1	-1	2	2	2	0	0	2	2
AX-109032009	1B	535231000	T	C	-1	1	2	2	0	0	0	2	2
AX-109437886	1B	536107730	C	G	-1	-1	1	1	0	0	0	1	1
AX-109859134	1B	536573814	T	G	-1	-1	0	0	2	2	2	0	0
AX-109043016	1B	538461468	A	C	1	-1	1	1	0	0	0	1	1
AX-95182909	1B	538865554	A	C	0	1	1	1	0	0	0	1	1
AX-109412475	1B	539442158	A	G	-1	-1	2	2	0	0	0	2	2
AX-95255966	1B	539930329	A	G	-1	-1	2	1	1	1	1	2	2
AX-108928321	1B	540990519	A	G	2	2	2	2	0	2	2	2	2
AX-109929019	1B	541785812	T	C	-1	-1	0	0	0	2	0	0	0
AX-110367593	1B	542138291	A	G	0	0	0	0	0	2	0	0	0
AX-110553429	1B	542929558	A	C	2	-1	0	0	2	2	2	0	0
AX-111574871	1B	543607555	A	G	-1	-1	-1	-1	0	-1	2	-1	-1
AX-110598522	1B	544144588	T	C	1	2	-1	1	0	2	0	1	-1
AX-111493581	1B	544715072	A	C	-1	-1	2	2	0	2	0	2	2
AX-110523194	1B	545213643	A	C	-1	-1	2	2	0	2	0	2	2
AX-108803143	1B	546909840	T	C	0	0	0	0	0	1	0	0	0
AX-109292833	1B	547315290	T	C	-1	-1	2	2	2	2	0	2	2
AX-109297395	1B	547922552	C	G	-1	-1	0	0	0	0	0	0	0
AX-109396077	1B	548480018	T	G	2	-1	2	2	2	2	0	2	2
AX-95632148	1B	548624786	T	C	2	2	2	2	2	2	2	2	2
AX-111044282	1B	548888538	T	C	2	1	2	2	2	2	0	2	2
AX-108948156	1B	549417777	A	G	-1	-1	2	2	2	2	2	2	2
AX-109882902	1B	549792880	A	C	-1	-1	0	0	0	0	2	0	0
AX-110908967	1B	550499883	C	G	-1	-1	2	2	2	2	0	2	2
AX-111601677	1B	550939867	T	C	-1	-1	2	2	2	2	2	2	2
AX-110434923	1B	551496829	T	C	-1	-1	0	0	0	0	2	0	0
AX-110559599	1B	551763800	T	G	-1	0	1	1	1	0	2	1	1
AX-110519906	1B	552477160	C	G	-1	1	2	2	2	2	0	2	2
AX-109596933	1B	553027297	T	C	-1	0	1	1	0	1	0	1	1
AX-108828473	1B	553550464	T	C	0	0	0	0	-1	0	2	0	0
AX-108772985	1B	553557475	A	G	2	2	2	2	2	2	0	2	2
AX-182065029	1B	553631103	T	C	0	0	0	1	1	0	0	1	0
AX-108759602	1B	555641432	C	G	-1	1	2	2	2	2	2	2	2
AX-94743546	1B	555765509	T	C	0	0	0	0	0	0	0	0	0
AX-94794099	1B	555765784	C	G	1	1	0	0	0	0	0	0	0
AX-94716030	1B	555766055	A	G	-1	-1	0	0	0	0	0	0	0
AX-86184871	1B	555766156	T	C	-1	-1	0	0	0	0	0	0	0
AX-89553276	1B	555772591	T	C	0	0	2	2	0	2	0	2	2
AX-94516827	1B	555775838	T	C	2	1	2	2	2	2	2	2	2
AX-112286871	1B	555775937	T	C	1	1	0	0	0	0	0	0	0
AX-110936446	1B	555791875	A	G	2	2	2	2	2	2	2	2	2
AX-110390375	1B	555794665	A	G	2	2	2	2	2	2	2	2	2
AX-111607924	1B	555830309	T	C	2	2	2	2	2	2	2	2	2
AX-86183775	1B	555933431	A	G	1	2	2	2	1	2	1	2	2
AX-94801528	1B	555933664	T	C	0	0	0	0	0	0	0	0	0
AX-94799615	1B	555935065	A	C	0	0	0	0	0	0	0	0	0
AX-94863489	1B	555935235	T	C	0	1	0	0	0	0	0	0	0
AX-108810207	1B	555941570	T	C	-1	-1	0	0	2	0	0	0	0
AX-111065451	1B	555941640	C	G	0	1	1	1	0	1	1	1	1
AX-109516797	1B	556006557	T	C	-1	-1	2	2	2	2	0	2	2
AX-182077270	1B	556064929	T	C	2	2	2	2	2	2	2	2	2
AX-111609665	1B	556326000	C	G	-1	-1	-1	-1	2	-1	0	-1	-1
AX-110176960	1B	557269678	A	G	2	2	2	2	0	2	0	2	2
AX-111567165	1B	557459362	T	G	-1	1	0	0	2	0	2	0	0
AX-110618463	1B	558086532	A	G	-1	-1	2	2	0	2	0	2	2
AX-108729731	1B	558736312	A	G	-1	-1	2	2	2	2	2	2	2
AX-108942318	1B	559340370	T	C	2	2	2	2	1	2	1	2	2
AX-89413394	1B	559960641	T	C	-1	-1	0	0	0	0	0	0	0
AX-109334796	1B	561708663	A	G	2	1	2	2	1	2	1	2	2
AX-111549757	1B	562990072	A	G	-1	2	2	2	0	2	0	2	2
AX-109878201	1B	563465954	T	G	-1	-1	2	2	0	2	0	2	2
AX-111082456	1B	563932900	T	C	-1	-1	2	2	0	2	0	2	2
AX-110041248	1B	564445271	A	G	2	-1	0	0	2	0	0	0	0
AX-109903718	1B	564916918	T	C	-1	-1	0	0	2	0	2	0	0
AX-111130381	1B	565517030	A	G	-1	-1	0	0	2	0	2	0	0
AX-94796731	1B	565672749	A	G	1	-1	1	1	2	1	-1	1	1
AX-89472833	1B	566016466	T	C	-1	-1	2	2	0	2	0	2	2
AX-108846907	1B	566532044	A	C	1	2	2	2	0	2	0	2	2
AX-95654644	1B	566603733	A	G	1	1	2	2	0	2	0	2	2
AX-110571242	1B	566763085	T	C	0	2	1	1	2	-1	2	1	1
AX-95191511	1B	566993653	A	C	0	0	0	0	0	0	0	0	0
AX-110395364	1B	566996573	T	C	-1	-1	2	2	2	2	2	2	2
AX-111595814	1B	568521078	T	G	2	2	2	2	2	2	2	2	2
AX-111011700	1B	568768279	C	G	1	1	2	2	2	2	2	2	2
AX-111009896	1B	569506918	T	C	1	1	2	2	2	2	2	2	2
AX-109850741	1B	570291724	T	C	-1	-1	2	2	2	2	2	2	2
AX-110922932	1B	570569224	T	G	-1	0	0	0	2	0	2	0	0
AX-109948353	1B	571073013	A	G	-1	-1	2	2	2	2	2	2	2
AX-108804866	1B	572254394	C	G	-1	-1	0	0	0	0	0	0	0
AX-111825076	1B	572683419	T	G	-1	2	2	2	2	2	0	2	2
AX-110961208	1B	573261850	A	G	2	2	0	0	0	0	2	0	0
AX-110989601	1B	573759887	A	G	2	-1	0	0	0	0	2	0	0
AX-109821715	1B	574372661	A	C	-1	-1	0	0	2	0	0	0	0
AX-109439401	1B	575503316	T	G	-1	-1	2	2	2	2	2	2	2
AX-109916275	1B	575828993	T	G	-1	2	2	2	2	2	2	2	2
AX-111641463	1B	576512603	T	G	1	1	2	2	2	2	2	2	2
AX-108904194	1B	577031581	T	C	-1	2	2	2	2	2	2	2	2
AX-110974122	1B	577610016	T	C	-1	-1	0	0	0	0	0	0	0
AX-110091358	1B	577924275	T	C	1	2	2	2	2	2	2	2	2
AX-110402488	1B	580075805	T	G	-1	-1	0	0	0	0	0	0	0
AX-111157060	1B	580520152	A	T	1	1	1	1	1	1	1	1	1
AX-109463291	1B	581103597	T	C	-1	-1	0	0	0	0	0	0	0
AX-109980796	1B	581197863	T	C	-1	-1	0	0	0	0	0	0	0
AX-108826064	1B	582119865	A	G	-1	-1	2	2	0	2	2	2	2
AX-111042449	1B	582687839	A	G	0	1	0	0	2	0	0	0	0
AX-111506075	1B	583407715	A	C	-1	-1	2	2	0	2	2	2	2
AX-110483510	1B	583685696	A	G	-1	-1	0	0	0	0	2	0	0
AX-111478905	1B	584167426	C	G	0	-1	2	2	2	2	1	2	2
AX-109041231	1B	584761170	A	G	0	0	0	0	0	0	0	0	0
AX-111604635	1B	585684159	A	G	-1	-1	0	0	0	0	2	0	0
AX-110389721	1B	587026825	C	G	2	1	2	2	0	2	0	2	2
AX-110600183	1B	587179993	T	G	2	2	2	2	-1	2	0	2	2
AX-109366806	1B	587977382	A	G	-1	-1	2	2	0	2	0	2	2
AX-109310461	1B	588325146	C	G	0	0	0	0	2	0	2	0	0
AX-109604511	1B	588852762	T	G	-1	-1	2	2	2	2	0	2	2
AX-94846537	1B	589134088	T	C	1	2	1	2	2	1	1	2	1
AX-111759802	1B	589390217	T	C	-1	-1	0	0	0	0	2	0	0
AX-111234844	1B	589948569	T	C	-1	-1	0	0	2	0	0	0	0
AX-109368546	1B	591432791	A	G	-1	-1	0	0	2	0	0	0	0
AX-110565341	1B	591956667	T	C	-1	-1	0	0	2	0	0	0	0
AX-109296870	1B	592215341	A	G	-1	-1	2	2	2	2	0	2	2
AX-110920101	1B	593918322	C	G	2	2	2	2	2	2	0	2	2
AX-111582734	1B	594035180	A	C	1	1	2	2	2	2	0	2	2
AX-110538382	1B	594654251	A	G	2	-1	0	0	1	1	2	0	-1
AX-111486820	1B	595094796	T	C	1	-1	0	0	0	0	2	0	0
AX-110976797	1B	595632410	C	G	1	1	2	2	2	2	0	2	2
AX-111100199	1B	595682861	A	G	2	1	2	2	2	2	0	2	2
AX-108743970	1B	597951229	A	G	-1	-1	0	0	0	0	2	0	0
AX-94534923	1B	599339927	C	G	-1	-1	0	0	0	0	0	0	0
AX-111251872	1B	601372461	A	G	-1	-1	0	0	0	0	0	0	0
AX-111078071	1B	601735612	A	G	-1	-1	2	2	2	2	2	2	2
AX-109037093	1B	602547367	C	G	0	0	0	0	0	0	1	0	0
AX-108977901	1B	602754305	A	G	-1	-1	0	0	0	0	2	0	0
AX-109490479	1B	603085800	A	G	0	1	2	2	2	2	2	2	2
AX-108920629	1B	604095613	C	G	-1	-1	0	0	0	0	2	0	0
AX-109622448	1B	605665523	A	G	-1	-1	0	0	2	0	2	0	0
AX-94847341	1B	613001140	T	C	1	0	2	2	2	2	2	2	2
AX-108979484	1B	613342219	T	G	-1	-1	2	2	2	2	0	2	2
AX-108854385	1B	613548284	T	C	0	-1	0	0	2	0	2	0	0
AX-111220018	1B	614315845	T	C	-1	-1	2	2	2	2	0	2	2
AX-111491365	1B	614939267	C	G	1	1	2	1	2	1	0	2	1
AX-110464799	1B	615373735	C	G	-1	-1	0	0	0	0	2	0	0
AX-109517530	1B	616360840	C	G	-1	-1	2	2	2	2	2	2	2
AX-109276656	1B	618551525	A	G	-1	-1	2	2	2	2	2	2	2
AX-108898290	1B	619587744	A	G	-1	0	2	2	2	2	2	2	2
AX-110575668	1B	620458755	A	G	-1	-1	2	2	2	2	2	2	2
AX-108880548	1B	620463318	C	G	-1	-1	0	0	0	0	0	0	0
AX-89332288	1B	621268508	A	G	1	1	2	2	2	2	2	2	2
AX-108867872	1B	621538354	A	G	2	2	2	2	2	2	2	2	2
AX-111608329	1B	621986744	T	C	2	2	2	2	2	2	2	2	2
AX-110420436	1B	624082112	C	G	-1	-1	0	0	0	0	0	0	0
AX-89447384	1B	624734299	T	C	2	1	0	0	0	0	0	0	0
AX-94914633	1B	626595366	T	G	2	-1	0	0	0	0	0	0	0
AX-111001918	1B	627355270	C	G	-1	-1	0	0	0	0	0	0	0
AX-109444940	1B	627827969	A	G	-1	-1	0	0	0	-1	0	0	0
AX-111220007	1B	628504163	C	G	2	2	2	2	2	2	2	2	2
AX-108859471	1B	629073531	A	G	-1	-1	2	2	2	2	2	2	2
AX-109343639	1B	629489850	T	C	-1	-1	0	0	0	0	0	0	0
AX-109859227	1B	629940450	A	C	0	0	2	2	2	2	0	2	2
AX-110469350	1B	630513611	A	G	2	2	2	2	2	2	0	2	2
AX-110641985	1B	630923053	T	C	-1	-1	2	2	2	1	0	2	2
AX-110906777	1B	631154284	T	G	-1	-1	2	2	2	2	0	2	2
AX-109971635	1B	632634933	T	C	-1	-1	2	2	2	2	2	2	2
AX-109364227	1B	633293560	A	G	-1	-1	2	2	2	2	0	2	2
AX-111563015	1B	633975362	T	G	-1	-1	2	2	2	2	0	2	2
AX-111570432	1B	635127319	T	C	1	1	1	1	1	2	1	1	1
AX-111690911	1B	635919566	T	C	-1	-1	0	0	0	0	0	0	0
AX-111498627	1B	636323283	T	C	-1	-1	0	0	0	0	0	0	0
AX-109355688	1B	636832148	A	C	-1	-1	2	2	2	2	2	2	2
AX-110581042	1B	637371064	A	G	-1	-1	2	2	2	2	2	2	2
AX-111551816	1B	637621654	A	T	-1	-1	2	2	2	2	2	2	2
AX-111694700	1B	637978034	A	G	1	1	2	2	2	2	2	2	2
AX-94531716	1B	638985032	A	G	-1	1	0	0	0	0	1	0	0
AX-110392069	1B	639638582	C	G	-1	0	2	2	2	2	2	2	2
AX-110011386	1B	640341564	T	C	-1	-1	0	0	0	0	2	0	0
AX-95190562	1B	640849997	A	G	-1	-1	2	2	2	2	0	2	2
AX-110948037	1B	641491265	C	G	-1	-1	0	0	0	0	0	0	0
AX-110557228	1B	641857414	A	G	2	2	0	0	0	0	2	0	0
AX-110979003	1B	642429411	A	G	-1	1	0	0	0	0	0	0	0
AX-111467003	1B	642958515	T	G	0	-1	0	0	0	0	0	0	0
AX-108973449	1B	643446112	C	G	-1	1	2	2	2	2	0	2	2
AX-109881451	1B	643934430	T	C	-1	1	2	2	2	2	0	2	2
AX-109287909	1B	644435004	C	G	2	-1	0	0	0	0	2	0	0
AX-110736518	1B	644991383	C	G	-1	-1	2	2	2	2	0	2	2
AX-109436738	1B	645531213	A	C	2	2	0	0	0	0	2	2	0
AX-110941446	1B	648035023	T	C	2	2	0	0	0	0	2	0	0
AX-110495983	1B	649043492	T	C	-1	-1	2	2	2	2	0	2	2
AX-109363225	1B	649425062	T	C	2	2	0	0	0	0	2	0	0
AX-111121168	1B	651496559	T	C	-1	-1	2	2	2	2	2	2	2
AX-86179242	1B	651544458	T	G	1	2	2	2	2	2	2	2	2
AX-110506641	1B	653263871	A	G	2	2	0	0	0	0	2	0	0
AX-108788117	1B	654531498	A	G	-1	-1	0	0	0	-1	0	2	0
AX-110581950	1B	654866336	A	G	-1	-1	0	0	0	0	0	0	0
AX-109109358	1B	655324737	A	G	-1	-1	2	2	2	2	2	2	2
AX-110602251	1B	655865136	A	C	2	2	1	1	1	1	1	2	1
AX-110585482	1B	656500596	A	G	-1	-1	2	2	2	2	2	0	2
AX-108892781	1B	657274040	T	G	0	1	2	2	2	2	2	2	2
AX-109366497	1B	658365851	A	T	1	1	2	2	2	2	2	2	2
AX-109583085	1B	658493268	A	G	-1	-1	2	2	2	2	2	2	2
AX-110947408	1B	658924414	A	G	-1	-1	2	2	2	2	2	2	2
AX-108800962	1B	659361327	A	G	-1	-1	2	2	2	2	2	2	2
AX-108831740	1B	660015693	T	C	2	2	0	0	0	0	0	0	0
AX-110128022	1B	660564756	T	G	0	-1	2	2	2	2	2	0	2
AX-111628099	1B	661131293	A	G	-1	-1	0	0	0	0	0	0	0
AX-110364298	1B	661603601	C	G	-1	-1	2	2	2	2	2	2	2
AX-94489390	1B	662154441	A	G	0	-1	0	0	0	0	0	0	0
AX-111467657	1B	662188924	T	C	-1	-1	2	2	2	2	2	2	2
AX-182025562	1B	662189624	A	T	-1	-1	-1	1	0	-1	1	1	-1
AX-182117945	1B	662189731	A	C	-1	2	-1	2	2	2	2	2	2
AX-111036581	1B	662192117	T	C	2	-1	0	0	0	0	0	0	0
AX-109845545	1B	662192167	A	G	1	-1	2	2	2	2	2	2	2
AX-109494986	1B	662202621	T	C	-1	-1	0	0	0	0	0	0	0
AX-111697462	1B	662205397	A	G	2	2	1	1	1	1	1	1	1
AX-111460132	1B	662206501	A	G	1	1	0	0	0	0	0	0	0
AX-89390302	1B	662208958	A	G	0	-1	0	0	0	0	0	0	0
AX-94506569	1B	662718373	C	G	-1	-1	0	0	0	0	0	0	0
AX-110489420	1B	663230030	T	C	-1	-1	2	2	2	2	2	2	2
AX-108747782	1B	664070972	C	G	-1	-1	0	0	0	0	0	0	0
AX-111584259	1B	664283262	A	C	-1	-1	2	2	2	2	2	2	2
AX-110407313	1B	664773810	C	G	1	1	0	0	0	0	0	0	0
AX-108782034	1B	665454538	A	G	-1	2	2	2	2	2	2	2	2
AX-111548801	1B	666062250	A	G	-1	-1	0	0	0	0	0	0	0
AX-110990078	1B	666089546	A	G	-1	0	2	2	2	2	2	2	2
AX-109376365	1B	666807428	A	C	2	-1	2	2	2	2	2	2	2
AX-110002545	1B	667499368	T	G	-1	-1	0	0	0	0	0	0	0
AX-110403620	1B	667911274	A	G	0	0	2	2	2	2	2	0	2
AX-108747070	1B	668895773	A	G	2	1	0	0	2	0	0	0	0
AX-111481464	1B	668943214	T	C	1	1	0	0	2	0	0	0	-1
AX-108787375	1B	670277306	A	G	-1	-1	2	2	2	2	2	2	2
AX-109273019	1B	670429611	A	T	1	2	2	2	1	2	2	2	2
AX-109299717	1B	670794681	A	G	-1	-1	0	0	2	0	0	0	0
AX-112289703	1B	673176421	A	G	2	2	2	2	0	2	2	2	2
AX-111693350	1B	673569391	T	C	-1	-1	0	0	0	0	0	0	0
AX-112291013	1B	673784357	A	G	-1	0	0	0	0	0	0	0	0
AX-109840266	1B	674057303	T	C	-1	-1	2	2	2	2	2	2	2
AX-109373216	1B	674611578	T	G	-1	-1	0	0	0	0	0	0	0
AX-109824660	1B	675324456	T	C	-1	-1	2	2	2	2	2	2	2
AX-108733712	1B	675569717	T	C	0	0	0	0	2	0	0	0	0
AX-111563253	1B	676182328	T	G	-1	-1	0	0	2	0	0	0	0
AX-94853862	1B	677091640	A	G	2	2	2	2	0	2	2	2	2
AX-110409212	1B	677568276	A	G	0	0	2	2	2	2	2	2	2
AX-95202607	1B	678469978	A	G	1	-1	2	2	0	2	1	2	2
AX-95652567	1B	679030893	A	G	-1	0	0	0	0	0	0	0	0
AX-109961006	1B	679299190	A	G	2	1	2	2	2	2	2	2	2
AX-109409212	1B	680121566	T	C	-1	-1	2	2	-1	2	2	-1	2
AX-111668114	1B	681261624	T	C	1	1	2	2	2	2	2	2	2
AX-89763895	1B	681685826	A	G	2	-1	0	0	0	0	0	0	0
AX-109924351	1B	682431511	T	C	-1	-1	2	2	2	2	2	2	2
AX-94674125	1B	683470438	T	C	0	0	0	0	0	0	0	0	0
AX-94733833	1B	685092928	A	G	2	2	0	0	0	0	0	0	0
AX-94651674	1B	685093004	A	G	0	0	2	2	2	1	2	2	2
AX-182076796	1B	685185081	T	C	1	1	2	2	2	2	2	2	2
AX-110359707	1B	685225141	T	C	-1	-1	2	2	2	2	2	2	2
AX-109474853	1B	685226111	T	G	2	2	2	2	0	2	2	0	2
AX-111539937	1B	685231381	T	C	-1	-1	0	0	0	0	0	0	0
AX-111127879	1B	685250458	T	C	0	-1	2	2	2	2	2	2	2
AX-109353011	1B	685283930	A	G	0	0	2	2	2	2	2	2	2
AX-112286185	1B	685288402	A	G	0	0	0	0	0	0	-1	0	0
AX-109276571	1B	686369997	A	G	-1	-1	0	0	2	0	0	2	0
AX-108737720	1B	686751506	C	G	-1	-1	0	0	0	0	0	0	0
AX-111481234	1B	686753371	T	G	-1	-1	2	2	0	2	2	0	2
AX-94566803	1B	686753715	T	C	2	1	2	2	2	2	2	2	2
AX-109842914	1B	686753896	A	G	-1	-1	0	0	2	0	0	2	0
AX-111190944	1B	686755725	A	C	-1	-1	0	0	0	0	0	0	0
AX-89737974	1B	686756205	A	G	0	0	0	0	2	0	0	2	0
AX-182077586	1B	686780338	A	C	1	1	2	2	2	2	2	2	2
AX-109847715	1B	686786607	T	C	0	0	2	2	2	2	2	2	2
AX-111127329	1B	687069734	T	C	-1	-1	2	-1	2	2	2	0	2
AX-111622338	1B	687580365	T	C	-1	-1	0	0	2	0	0	2	0
AX-108740187	1B	688119096	A	G	2	-1	0	0	0	-1	0	0	0
AX-108833740	1B	688629864	T	C	-1	-1	0	0	2	0	0	2	0
AX-109859990	1B	688698148	T	C	2	-1	1	1	1	1	1	1	1
AX-89641535	1D	459215	T	C	2	2	2	2	2	2	2	2	2
AX-110519356	1D	1149707	C	G	-1	-1	-1	-1	-1	-1	-1	-1	-1
AX-110448375	1D	2082331	T	C	-1	-1	0	0	0	0	0	0	0
AX-110425252	1D	2143935	A	G	2	2	0	2	2	-1	0	0	0
AX-94920155	1D	2485638	A	C	1	1	2	2	2	2	2	2	2
AX-94921655	1D	2486095	T	C	2	2	0	0	0	0	0	0	0
AX-95224233	1D	2486098	C	G	-1	-1	0	0	0	0	0	0	0
AX-94595542	1D	2498101	T	C	2	2	2	2	2	2	1	2	2
AX-176642000	1D	2506244	A	G	0	2	-1	0	0	1	0	-1	2
AX-109902923	1D	2510758	A	C	1	1	2	2	2	2	2	2	2
AX-111689845	1D	2510793	A	G	2	2	0	0	0	0	0	0	0
AX-111949480	1D	2512461	T	C	-1	0	0	0	0	0	0	0	0
AX-110029901	1D	2691667	T	C	-1	-1	0	0	0	0	0	0	0
AX-110914177	1D	3195409	T	G	-1	-1	2	2	2	2	2	2	2
AX-108851268	1D	3761325	A	G	2	1	0	0	0	0	0	0	0
AX-111875310	1D	5510660	T	C	-1	-1	2	0	0	2	2	2	2
AX-94408303	1D	6332328	T	G	1	1	2	2	0	0	0	2	0
AX-179476856	1D	6336639	T	C	0	1	0	0	0	1	0	1	0
AX-109406439	1D	6591291	A	G	-1	-1	2	2	2	1	2	2	2
AX-109326727	1D	7381436	T	G	-1	-1	2	2	2	2	2	2	2
AX-94812958	1D	7897343	A	G	-1	1	1	0	1	-1	-1	0	1
AX-111102983	1D	8387434	T	C	0	0	0	0	0	0	0	0	0
AX-86171903	1D	8606637	T	C	-1	-1	0	0	0	0	0	0	0
AX-109271243	1D	9424088	A	G	-1	-1	0	2	2	2	2	0	2
AX-109908110	1D	9818744	A	G	-1	-1	2	0	0	0	0	2	2
AX-94809631	1D	10986886	A	G	2	1	2	2	2	2	2	2	2
AX-108897098	1D	11549644	A	G	-1	0	2	0	0	0	0	2	2
AX-111340592	1D	12217875	T	C	-1	-1	0	2	2	1	0	0	0
AX-111266392	1D	12564891	A	C	2	-1	2	2	2	2	2	2	2
AX-111463036	1D	13099461	T	G	-1	0	2	2	2	2	2	2	2
AX-109247862	1D	13606887	T	C	-1	-1	2	2	2	2	2	2	2
AX-109469829	1D	15156071	A	T	-1	-1	0	0	0	0	0	0	0
AX-109966175	1D	16234832	A	G	-1	-1	0	0	0	0	0	0	0
AX-110196952	1D	16764563	A	C	0	0	2	2	2	2	2	2	2
AX-111154755	1D	17259088	A	T	2	2	-1	-1	-1	-1	-1	-1	-1
AX-110297825	1D	18382410	A	G	-1	-1	0	2	2	2	2	0	0
AX-109403688	1D	18839050	A	G	2	2	2	2	2	2	2	2	2
AX-110910133	1D	19366674	T	C	1	1	2	2	2	2	2	2	2
AX-108896406	1D	19884528	T	C	-1	2	2	2	2	2	2	2	2
AX-110142397	1D	20414994	A	G	1	1	2	2	2	2	2	2	2
AX-111482680	1D	20899707	A	G	-1	-1	0	0	0	0	0	0	0
AX-111904596	1D	21462131	A	G	-1	-1	0	0	0	0	0	0	0
AX-109451746	1D	21916285	A	C	0	0	0	2	2	2	2	0	0
AX-111515122	1D	22627999	T	C	2	2	2	2	2	2	2	2	2
AX-109320713	1D	24055581	A	G	1	1	0	2	2	2	2	2	0
AX-108727343	1D	26410363	T	C	2	-1	2	0	0	0	0	0	2
AX-109211660	1D	28231546	T	C	-1	-1	1	0	0	0	0	0	1
AX-111739692	1D	28570280	T	C	2	-1	0	2	2	2	2	2	0
AX-108873908	1D	30235522	T	C	1	2	2	2	2	2	2	2	2
AX-111657285	1D	31431978	C	G	0	1	2	0	0	0	1	0	2
AX-89352046	1D	32482238	T	C	-1	-1	2	0	0	0	0	0	2
AX-86164321	1D	32544853	T	C	-1	2	2	0	0	0	0	0	2
AX-94826666	1D	33706214	C	G	-1	-1	2	0	0	0	0	0	2
AX-111989456	1D	34385389	A	G	0	0	0	2	2	2	2	2	0
AX-111084369	1D	34946910	T	C	0	0	2	2	2	2	2	2	2
AX-111657506	1D	35593746	T	C	2	-1	0	0	0	0	0	0	0
AX-110501128	1D	36360126	A	C	0	-1	2	0	0	2	2	2	2
AX-110842271	1D	36869163	A	G	2	2	2	0	0	0	0	0	2
AX-109955671	1D	37559070	A	G	-1	2	2	0	0	0	0	0	2
AX-108745560	1D	38071759	A	G	2	-1	0	2	2	2	2	2	0
AX-110132466	1D	38652952	T	C	-1	1	0	1	1	1	1	1	0
AX-109849585	1D	39169012	A	C	-1	-1	0	2	2	2	2	2	0
AX-111384150	1D	39647525	A	G	-1	-1	2	0	0	0	0	0	2
AX-111385220	1D	40204504	T	G	-1	-1	0	2	2	2	2	2	0
AX-108784335	1D	40798236	C	G	-1	0	2	0	0	0	0	0	2
AX-111477094	1D	41310656	A	C	0	-1	0	2	2	2	2	2	0
AX-111142978	1D	41766420	T	G	-1	0	2	0	0	0	0	0	2
AX-111144748	1D	42288655	T	G	-1	1	0	2	2	2	2	2	0
AX-111642834	1D	42822335	T	C	0	0	0	2	2	2	2	2	0
AX-109887577	1D	43303785	T	C	0	2	0	2	2	2	2	2	0
AX-109627222	1D	43809885	A	G	2	2	0	2	2	2	2	2	0
AX-109407881	1D	44374566	A	G	0	1	0	2	2	2	-1	1	0
AX-109803173	1D	44934131	A	G	-1	1	2	1	1	1	1	1	2
AX-110019493	1D	45394092	A	C	-1	-1	2	0	0	0	0	0	2
AX-110964678	1D	46456721	C	G	-1	-1	0	0	0	0	0	0	0
AX-109042683	1D	47014297	A	G	2	2	0	0	0	0	0	0	0
AX-109834055	1D	47448008	T	C	-1	-1	0	0	0	0	0	0	0
AX-111834269	1D	48483141	A	G	-1	-1	0	0	0	0	0	0	0
AX-110711126	1D	49111128	T	C	-1	-1	0	0	0	0	0	0	0
AX-111194169	1D	49585063	C	G	-1	-1	2	2	2	2	2	2	2
AX-95255982	1D	49982410	T	C	0	0	0	0	0	-1	0	0	0
AX-94897297	1D	50296821	T	C	2	2	2	2	2	2	2	2	2
AX-94390476	1D	52339516	A	G	-1	-1	0	0	0	0	0	0	0
AX-109931525	1D	52722148	A	C	-1	-1	2	2	2	2	2	2	2
AX-111462038	1D	54376593	A	C	2	2	2	2	2	1	2	2	2
AX-110915500	1D	54944586	T	C	-1	-1	2	2	2	2	2	2	2
AX-94592833	1D	55668825	A	T	-1	-1	2	2	2	2	2	2	2
AX-108966759	1D	55702577	A	G	2	2	2	2	2	2	2	2	2
AX-110249715	1D	56409892	A	G	-1	-1	2	2	2	2	2	2	2
AX-94988029	1D	56753155	A	G	2	-1	2	2	2	2	2	2	2
AX-86184274	1D	57476693	C	G	0	-1	0	0	0	0	0	0	0
AX-109877474	1D	57724905	T	G	2	2	2	2	2	2	2	2	2
AX-111050579	1D	58543156	A	C	2	2	2	2	2	2	2	2	2
AX-110541688	1D	62768834	T	C	2	2	0	0	0	0	0	0	0
AX-110782380	1D	63426387	T	C	-1	-1	2	2	2	2	2	2	2
AX-110755357	1D	64978839	T	C	-1	-1	2	2	2	2	2	2	2
AX-110270891	1D	66543821	T	C	0	0	0	0	0	0	0	0	0
AX-109604527	1D	66929588	A	G	-1	-1	2	2	2	2	2	2	2
AX-110913331	1D	69260500	T	C	-1	-1	2	2	2	2	2	2	2
AX-95096526	1D	70571588	A	G	2	1	-1	-1	-1	0	-1	-1	-1
AX-94491903	1D	73679336	T	C	2	-1	2	2	2	2	2	2	2
AX-109870513	1D	73982530	C	G	1	-1	2	2	1	1	2	2	2
AX-111714894	1D	79050017	A	G	0	0	0	0	2	2	0	0	0
AX-94567834	1D	79054647	T	G	2	2	0	0	0	0	0	0	0
AX-109848337	1D	81376551	T	G	-1	-1	2	2	2	2	2	2	2
AX-94857942	1D	86924197	A	G	0	0	0	0	0	0	0	0	0
AX-109352290	1D	88225554	A	C	1	2	2	2	2	2	2	2	2
AX-111054188	1D	97916993	A	C	-1	1	2	2	2	2	2	2	2
AX-110385713	1D	99704494	A	G	0	0	0	0	0	0	0	0	0
AX-95260306	1D	109474272	A	G	2	2	2	2	2	2	2	2	2
AX-94640367	1D	110334765	T	G	1	1	2	2	2	2	2	2	2
AX-109907213	1D	114133690	T	C	2	1	2	2	2	2	2	2	2
AX-111298055	1D	125713824	T	C	-1	-1	2	2	2	2	2	2	2
AX-111972540	1D	129965629	T	C	1	1	2	0	0	2	0	0	2
AX-109603790	1D	141642261	C	G	-1	-1	0	0	0	0	0	0	0
AX-94568928	1D	142339386	T	C	0	0	0	0	0	0	0	0	0
AX-111639777	1D	147725106	T	C	-1	-1	2	2	2	2	2	2	2
AX-109977118	1D	158107643	A	G	1	0	2	2	2	2	2	2	2
AX-111432746	1D	160871494	A	C	-1	-1	0	0	0	0	0	0	0
AX-109876537	1D	160903968	T	C	-1	2	0	0	0	0	0	0	0
AX-111023958	1D	175415911	T	C	2	2	2	2	2	2	2	2	2
AX-111094817	1D	178101573	T	C	2	2	2	2	2	2	2	2	2
AX-110562177	1D	180817148	T	C	-1	-1	0	0	0	0	0	0	0
AX-109161472	1D	187861946	A	G	-1	-1	2	2	2	2	2	2	2
AX-109126663	1D	188700555	T	C	-1	-1	2	2	2	2	2	2	2
AX-109715202	1D	195823276	A	G	-1	-1	2	2	2	2	2	2	2
AX-94452612	1D	197741402	A	C	-1	-1	0	2	2	0	2	2	0
AX-111111736	1D	203867554	T	C	2	1	2	2	0	0	0	2	2
AX-94745216	1D	206310777	T	C	2	2	0	0	2	2	2	0	0
AX-109367382	1D	206956737	T	C	-1	2	1	1	1	1	1	1	1
AX-108842099	1D	214185496	A	G	2	2	1	1	2	-1	2	1	1
AX-108833424	1D	218408723	A	G	-1	0	0	0	2	2	2	0	0
AX-109825988	1D	220916654	A	C	2	2	2	2	2	2	2	2	2
AX-111775358	1D	222329535	A	G	-1	2	2	2	2	2	2	2	2
AX-108747591	1D	223345533	T	C	2	2	2	2	2	2	2	2	2
AX-110691406	1D	225510768	A	C	-1	-1	2	2	2	2	2	2	2
AX-109154181	1D	227472007	T	C	-1	-1	2	2	2	2	2	2	2
AX-108797722	1D	230009578	T	C	-1	-1	2	2	2	2	2	2	2
AX-111976732	1D	232481676	A	G	2	2	2	2	2	2	2	2	2
AX-111449828	1D	233341193	T	G	2	2	2	2	2	2	2	2	2
AX-111596833	1D	233804449	T	C	1	0	2	2	2	2	2	2	2
AX-109292966	1D	234337247	T	G	-1	-1	2	2	2	2	2	2	2
AX-111504007	1D	238590321	T	C	-1	1	2	2	2	2	2	2	2
AX-95191356	1D	240598374	A	G	1	1	2	2	2	0	0	2	2
AX-94695933	1D	241966604	A	C	2	1	0	0	0	0	0	0	0
AX-108942729	1D	244050349	T	C	2	2	2	2	2	2	2	2	2
AX-111259344	1D	246019385	T	C	2	2	2	2	2	2	2	2	2
AX-89331569	1D	246474998	A	G	0	0	0	0	0	0	0	0	0
AX-110957338	1D	246673559	T	C	-1	-1	2	2	2	2	2	2	1
AX-110389611	1D	248170970	A	G	-1	-1	2	2	2	2	2	2	2
AX-110066480	1D	249601945	A	G	0	0	0	0	0	0	0	0	0
AX-111157081	1D	249659215	A	G	-1	-1	2	2	2	2	2	2	2
AX-110449657	1D	250330210	A	G	-1	-1	2	2	2	2	2	2	2
AX-110782818	1D	250870210	A	G	2	2	2	2	2	2	2	2	2
AX-111980689	1D	252477049	T	C	-1	-1	2	2	2	2	2	2	2
AX-111345949	1D	253194257	T	C	-1	-1	2	2	2	2	2	2	2
AX-110476430	1D	254615121	A	G	-1	-1	2	2	2	2	2	2	2
AX-109149937	1D	254982755	A	G	-1	-1	2	2	2	2	2	2	2
AX-111658445	1D	255773371	T	C	-1	-1	2	2	2	2	2	2	2
AX-109322370	1D	256231188	T	C	-1	-1	2	2	2	2	2	2	2
AX-109309143	1D	258574032	T	C	0	0	0	0	0	0	0	0	0
AX-111506698	1D	262037290	T	G	1	1	2	2	2	2	2	2	2
AX-111525866	1D	263206187	T	C	0	0	0	0	0	0	0	0	0
AX-110340507	1D	270167261	A	G	2	1	2	2	2	2	2	2	2
AX-111234221	1D	271159812	A	G	1	1	2	2	2	2	2	2	2
AX-109403791	1D	271839634	A	G	-1	0	0	0	0	0	0	0	0
AX-110028964	1D	272212007	A	G	2	2	2	2	2	2	2	2	2
AX-109416076	1D	274036539	T	C	-1	-1	2	2	2	2	2	2	2
AX-111976657	1D	274558716	T	C	-1	-1	2	2	2	2	2	2	2
AX-108760374	1D	275939984	T	C	2	-1	2	2	2	2	2	2	2
AX-111116895	1D	276211123	A	G	-1	-1	2	2	2	2	2	2	2
AX-111066559	1D	278099954	A	G	0	0	0	0	0	0	0	0	0
AX-109031755	1D	278509280	A	G	1	1	2	2	2	2	2	2	2
AX-111218609	1D	281976438	A	G	-1	-1	2	2	2	2	2	2	2
AX-109793947	1D	283341813	T	C	-1	-1	2	2	2	2	2	2	2
AX-111696550	1D	284675388	A	G	2	2	2	2	2	2	2	2	2
AX-110905916	1D	285387999	A	G	-1	-1	2	2	2	2	2	2	2
AX-109276502	1D	288318891	T	C	-1	-1	2	2	2	2	2	2	2
AX-111382744	1D	290416494	T	C	-1	-1	2	2	2	2	2	2	2
AX-110935812	1D	292122764	A	G	-1	-1	2	2	2	2	2	2	2
AX-110601979	1D	292704788	A	G	-1	2	2	2	2	2	2	2	2
AX-111861594	1D	294945399	T	C	-1	0	2	2	2	2	2	2	2
AX-182178301	1D	295970307	T	C	0	0	0	0	0	0	0	0	0
AX-110669416	1D	296894137	A	T	1	-1	0	0	0	0	0	0	0
AX-111086781	1D	300949936	A	G	-1	-1	2	2	2	2	2	2	2
AX-110490771	1D	302906441	C	G	-1	-1	0	0	0	0	0	0	0
AX-95166896	1D	307214665	A	G	2	2	2	2	2	2	2	2	2
AX-112288941	1D	308269723	A	G	-1	2	2	2	2	2	2	2	2
AX-108775918	1D	309265557	T	C	-1	-1	0	0	0	0	0	0	0
AX-111542671	1D	317076819	T	C	-1	-1	2	2	2	2	2	2	2
AX-108822777	1D	317386880	A	G	2	2	2	2	2	2	2	2	2
AX-94820546	1D	318497325	A	G	0	0	0	0	0	0	0	0	0
AX-108943530	1D	319235853	A	G	-1	-1	2	2	2	0	2	2	2
AX-111611926	1D	319277352	T	G	1	1	2	2	2	2	2	2	2
AX-110595695	1D	320173505	T	G	-1	-1	2	2	2	2	2	2	2
AX-111317494	1D	321641448	A	C	2	-1	2	2	2	-1	2	2	2
AX-111481948	1D	324620935	T	C	-1	-1	2	2	2	0	2	2	2
AX-110815139	1D	324706009	A	G	2	-1	2	2	2	-1	2	2	2
AX-109475166	1D	327936477	A	G	-1	-1	2	2	2	1	2	2	2
AX-110404427	1D	328297911	T	C	-1	1	2	2	2	2	2	2	2
AX-111148859	1D	332962517	A	G	1	2	2	2	2	2	2	2	2
AX-109864616	1D	335593288	C	G	0	0	0	0	0	-1	0	0	0
AX-111575769	1D	337993385	A	G	1	2	2	2	2	0	2	2	2
AX-110517637	1D	338824357	T	C	-1	-1	2	2	2	0	2	2	2
AX-110711076	1D	339324005	C	G	1	1	0	0	0	1	0	0	0
AX-109484217	1D	340410355	C	G	-1	-1	0	0	0	2	0	0	0
AX-110878500	1D	343288661	A	G	1	-1	2	2	2	2	2	2	2
AX-110394042	1D	343768882	T	C	2	1	2	2	2	2	2	2	2
AX-109690371	1D	344692530	T	C	-1	-1	0	0	0	2	0	0	0
AX-86185223	1D	347209497	A	G	2	2	0	0	0	0	0	0	0
AX-94726629	1D	355507949	A	G	1	1	0	0	0	2	0	0	0
AX-111222830	1D	356251497	A	G	1	-1	0	0	0	2	0	0	2
AX-111003889	1D	356525752	T	C	-1	2	2	2	2	2	2	2	2
AX-94439418	1D	360152385	A	G	-1	-1	0	0	0	0	0	0	0
AX-109680404	1D	361098571	A	G	0	0	0	2	0	1	0	2	0
AX-108894070	1D	362856964	A	G	-1	-1	0	2	0	2	0	2	0
AX-111558345	1D	363102979	A	G	-1	-1	0	0	0	0	0	0	0
AX-110899756	1D	365283025	A	G	2	2	2	2	2	2	2	2	2
AX-94893744	1D	366197995	T	C	2	1	2	2	2	2	2	2	2
AX-111484181	1D	376870037	T	C	-1	-1	2	2	2	2	2	2	2
AX-109873298	1D	384735628	A	G	2	-1	2	2	2	2	2	2	2
AX-111104769	1D	388980087	A	G	0	0	2	0	2	2	2	0	2
AX-110059262	1D	391110538	T	C	1	2	2	2	2	2	2	2	2
AX-89479023	1D	395555220	A	C	-1	-1	2	2	2	2	2	2	2
AX-109408265	1D	395715659	T	C	2	2	2	2	2	2	2	2	2
AX-111109010	1D	398573861	T	C	2	2	2	0	0	2	2	0	2
AX-110985056	1D	398740112	A	C	0	0	1	0	0	-1	1	0	1
AX-111604536	1D	398868962	A	G	-1	-1	0	2	2	0	0	2	0
AX-89566231	1D	402833633	T	C	2	2	2	2	1	1	1	2	2
AX-111143912	1D	403068837	T	C	-1	-1	2	2	2	2	2	2	2
AX-109934150	1D	403803989	T	C	-1	-1	2	2	2	2	2	2	2
AX-89510455	1D	404139401	A	G	-1	-1	2	2	2	2	2	2	2
AX-95684095	1D	408076260	A	G	0	0	0	2	2	0	0	2	0
AX-86175013	1D	408244146	T	C	1	1	2	1	1	2	2	1	2
AX-111060518	1D	408591672	T	C	-1	-1	2	0	0	2	2	0	2
AX-111973796	1D	409071979	T	C	-1	-1	2	2	2	2	2	2	2
AX-111784010	1D	410253074	A	G	-1	-1	0	2	2	0	0	2	0
AX-109319979	1D	410596143	A	G	1	1	2	0	0	2	2	0	2
AX-111552331	1D	411236732	T	C	-1	-1	2	0	0	2	2	0	2
AX-108770853	1D	411733093	T	G	1	-1	2	0	0	-1	2	0	2
AX-95012515	1D	412161094	T	C	2	2	2	2	2	2	2	2	2
AX-111815631	1D	412288947	A	C	2	2	2	0	0	2	2	0	2
AX-89527061	1D	413061160	T	C	0	0	0	0	0	0	0	0	0
AX-110934628	1D	413307926	A	G	1	1	0	2	2	-1	0	2	0
AX-111457169	1D	413780174	T	C	0	0	2	0	0	2	2	0	2
AX-179558649	1D	414301748	T	G	0	0	0	1	1	0	0	1	0
AX-94613367	1D	414303471	A	G	2	2	0	2	2	0	0	2	0
AX-108865120	1D	415393096	T	C	-1	-1	2	0	0	1	2	0	2
AX-111633021	1D	415982829	A	G	-1	-1	2	0	0	1	2	0	2
AX-111019122	1D	416455295	A	G	-1	-1	0	2	2	0	0	2	0
AX-111448639	1D	417097168	T	C	2	-1	0	0	0	0	0	0	0
AX-111404590	1D	417570479	T	C	-1	-1	2	2	2	2	2	2	2
AX-111258525	1D	417972340	A	G	-1	-1	0	0	0	0	0	0	0
AX-111382637	1D	418529886	A	G	-1	1	2	2	2	2	2	2	2
AX-95126009	1D	419061436	A	C	1	-1	0	0	0	0	0	0	0
AX-109343644	1D	419604138	T	G	-1	-1	0	0	0	0	0	0	0
AX-109973213	1D	420653158	A	G	-1	-1	2	2	2	2	2	2	2
AX-109010441	1D	422055222	A	G	-1	-1	0	1	1	0	0	1	0
AX-94495205	1D	422820136	T	C	-1	-1	0	0	0	0	0	0	0
AX-110711194	1D	423301609	T	C	2	-1	0	2	2	0	0	2	0
AX-110938812	1D	426174092	A	G	0	-1	0	0	0	0	0	0	0
AX-94525557	1D	426181229	A	G	0	0	2	2	0	2	2	2	2
AX-111698420	1D	427312100	T	C	-1	2	2	2	2	2	2	2	2
AX-110493828	1D	427323196	T	C	-1	-1	2	2	2	2	2	2	2
AX-94865294	1D	427771961	A	G	0	1	2	2	2	2	2	2	2
AX-111973810	1D	429988897	T	C	-1	0	0	0	0	0	0	0	0
AX-110472474	1D	431767641	A	G	2	2	2	2	2	2	2	2	2
AX-111377235	1D	432341979	A	C	-1	0	0	0	0	0	0	0	0
AX-108906291	1D	432642615	T	C	1	1	0	1	1	0	0	1	0
AX-94483528	1D	433258903	A	G	2	1	0	2	2	-1	0	2	0
AX-109746270	1D	433528632	A	G	-1	2	2	1	1	2	2	1	2
AX-109530170	1D	434239064	T	C	0	1	0	2	1	0	0	2	0
AX-110538416	1D	434613679	C	G	-1	0	0	2	2	0	0	2	0
AX-109830556	1D	435727476	T	C	-1	-1	0	2	2	0	0	2	0
AX-110317303	1D	436147309	T	C	1	1	2	2	2	2	2	2	2
AX-109952431	1D	438370873	C	G	2	-1	2	2	2	2	2	2	2
AX-108774920	1D	439129334	A	G	2	2	0	2	2	0	0	2	0
AX-109816719	1D	439872729	A	G	-1	-1	2	2	2	2	2	2	2
AX-94402558	1D	440043988	T	C	-1	-1	2	2	2	2	2	2	2
AX-111912186	1D	442695124	T	C	0	0	0	0	0	0	0	0	0
AX-110401799	1D	443102647	A	G	-1	-1	0	0	0	0	0	0	0
AX-89617229	1D	443743448	A	G	-1	-1	2	2	2	2	2	2	2
AX-110996202	1D	444846206	T	C	1	0	0	0	0	0	0	0	0
AX-109391090	1D	447513558	T	C	-1	-1	2	2	2	2	2	2	2
AX-111505034	1D	448643614	A	G	2	2	2	2	2	2	2	2	2
AX-109352933	1D	449289500	A	G	-1	-1	0	2	0	0	0	2	0
AX-111342069	1D	449648115	T	G	-1	-1	2	2	2	2	2	2	2
AX-110925830	1D	451143783	C	G	-1	2	2	2	2	2	2	2	2
AX-111632760	1D	454809902	T	C	2	-1	2	0	2	1	2	0	2
AX-95105191	1D	456654385	C	G	0	0	0	0	0	-1	0	0	0
AX-109972357	1D	457773597	T	C	2	2	2	2	2	2	2	2	2
AX-94795073	1D	457945825	A	G	-1	-1	2	2	2	2	0	2	2
AX-109911808	1D	458831515	A	G	0	0	0	0	0	0	0	0	0
AX-110332164	1D	458941978	A	G	-1	-1	2	2	2	2	2	2	2
AX-111606607	1D	460415938	A	G	2	2	2	2	2	2	2	2	2
AX-109347906	1D	460646658	T	G	-1	-1	2	2	2	2	2	2	2
AX-86178400	1D	462203580	T	C	-1	-1	2	2	2	2	2	2	2
AX-108906001	1D	462607065	C	G	-1	0	0	0	0	0	0	0	0
AX-108816282	1D	463490283	A	C	-1	-1	2	2	2	2	2	2	2
AX-108830890	1D	464169830	T	C	2	-1	0	0	0	-1	2	0	0
AX-110466737	1D	464312891	A	C	-1	-1	0	0	0	0	2	0	0
AX-89677377	1D	464856673	A	G	-1	-1	2	2	2	2	2	2	2
AX-111611089	1D	465441408	A	G	0	1	0	0	0	0	2	0	0
AX-111655785	1D	465447405	T	C	2	2	1	1	1	1	2	1	1
AX-110903292	1D	468143780	A	G	-1	1	0	0	0	0	0	0	0
AX-108791856	1D	468358389	A	T	1	1	0	0	0	0	0	0	0
AX-94935157	1D	470729143	T	C	1	0	2	2	2	2	0	0	2
AX-94536972	1D	470895867	A	G	2	1	1	1	1	1	1	1	1
AX-108821534	1D	473261171	A	G	2	2	2	2	2	2	2	2	2
AX-108966701	1D	473675474	T	C	1	1	0	0	0	0	0	0	0
AX-109902058	1D	474299646	A	C	1	1	0	0	0	0	0	0	0
AX-94621037	1D	474822782	C	G	0	0	0	0	0	1	0	0	0
AX-110953480	1D	474933435	A	G	2	2	1	1	1	1	1	-1	1
AX-94520263	1D	476559967	T	C	1	1	0	0	0	0	0	0	0
AX-111486847	1D	476897578	A	G	1	1	0	0	0	0	0	0	0
AX-108862399	1D	477291386	T	C	-1	2	0	0	0	0	0	0	0
AX-89322703	1D	477761249	A	G	2	2	1	2	1	2	1	1	1
AX-110436665	1D	478296988	A	G	-1	-1	0	2	0	-1	0	0	0
AX-111946510	1D	478865323	T	C	-1	-1	0	2	0	1	0	0	0
AX-110581400	1D	479582629	T	C	0	0	0	0	0	0	0	0	0
AX-110428172	1D	479876451	T	C	-1	2	2	0	2	2	2	2	2
AX-111845708	1D	480522814	T	C	-1	2	0	2	1	0	-1	0	0
AX-86179541	1D	480893845	T	C	2	2	1	1	1	1	1	1	1
AX-110914190	1D	482835321	T	C	2	2	2	2	2	2	2	2	2
AX-111092902	1D	483459471	T	G	0	0	1	1	2	1	1	1	1
AX-95127388	1D	484193446	T	C	0	0	1	2	1	1	1	1	1
AX-109224120	1D	484425653	T	C	1	2	0	0	0	0	0	0	0
AX-111462673	1D	485559586	T	C	2	2	2	2	2	2	2	2	2
AX-109294770	1D	485744077	A	G	-1	-1	1	1	1	1	1	1	1
AX-110592232	1D	486365358	A	G	1	2	0	0	0	0	0	0	0
AX-110080381	1D	486736783	C	G	-1	2	1	1	1	1	1	0	1
AX-111161814	1D	487288353	T	C	-1	-1	2	2	2	2	2	2	2
AX-109867992	1D	487810162	C	G	1	1	1	1	1	1	1	1	1
AX-95003107	1D	491031010	A	G	0	0	0	0	0	1	0	0	1
AX-111398364	1D	492539142	T	C	-1	1	0	0	0	0	0	0	1
AX-109444408	1D	494944501	T	C	1	1	0	0	0	0	0	0	-1
AX-109334932	1D	495130329	T	C	2	-1	1	1	1	1	1	1	-1
AX-110395638	2A	1317650	C	G	0	0	2	-1	0	1	-1	2	2
AX-109408085	2A	1496148	T	C	1	-1	2	-1	-1	2	-1	2	2
AX-109880231	2A	3799547	A	C	0	1	0	0	0	0	0	2	0
AX-95085901	2A	5690181	A	G	1	1	2	-1	-1	2	2	2	2
AX-108749391	2A	5891463	A	G	-1	0	2	-1	-1	1	2	0	2
AX-111557864	2A	7720330	T	C	2	1	0	2	2	2	0	1	1
AX-110556767	2A	7843115	A	G	2	2	2	2	2	2	2	2	2
AX-95115448	2A	10730932	A	G	2	2	2	2	2	2	2	1	2
AX-94911579	2A	19652214	T	C	2	2	1	0	0	0	1	2	1
AX-111063614	2A	20560281	T	C	0	0	1	0	0	0	1	1	-1
AX-109273952	2A	21251869	T	C	2	2	0	-1	-1	1	0	0	0
AX-108741878	2A	24312723	A	G	1	-1	1	2	2	2	1	1	1
AX-110413962	2A	24731668	T	C	-1	1	2	-1	-1	-1	2	2	2
AX-89447915	2A	25131621	C	G	-1	0	2	-1	-1	2	2	2	2
AX-110435756	2A	25940996	A	G	-1	-1	2	-1	-1	-1	2	2	2
AX-110986480	2A	27328559	T	C	-1	1	0	-1	-1	-1	0	0	0
AX-110484643	2A	27908336	T	C	0	1	2	-1	-1	-1	2	2	2
AX-109964750	2A	28136415	T	C	-1	-1	0	-1	-1	-1	0	0	0
AX-111064589	2A	31501225	A	G	1	1	0	-1	-1	-1	0	0	0
AX-94680974	2A	31978608	A	G	2	2	0	0	0	0	0	2	0
AX-110904713	2A	32456864	T	C	2	2	2	-1	-1	1	2	2	2
AX-111191799	2A	33051366	T	C	-1	-1	2	-1	-1	2	2	2	2
AX-108820015	2A	33339365	A	G	-1	2	2	-1	2	2	2	-1	-1
AX-110530257	2A	34164516	T	C	1	1	2	1	-1	1	2	2	2
AX-110026721	2A	34322083	A	G	0	0	0	-1	-1	0	0	0	0
AX-95681919	2A	34665317	T	C	1	1	2	-1	-1	2	2	2	2
AX-111650990	2A	35418122	A	G	-1	-1	2	-1	-1	-1	2	2	2
AX-110396818	2A	35652986	A	C	-1	1	2	1	-1	-1	2	2	2
AX-109940674	2A	36193231	A	G	-1	-1	0	-1	-1	-1	0	0	0
AX-108729568	2A	36691094	T	C	-1	-1	2	-1	-1	-1	2	2	2
AX-108807500	2A	36908023	T	C	-1	-1	2	2	2	-1	2	2	2
AX-182075709	2A	36930249	C	G	0	0	1	2	2	2	1	1	1
AX-111183138	2A	36934685	A	G	-1	0	0	-1	-1	-1	0	0	0
AX-110169699	2A	37034485	T	G	2	2	2	2	2	2	2	2	2
AX-89606293	2A	37078970	T	C	-1	-1	2	-1	-1	1	2	2	2
AX-108996098	2A	37271835	A	G	2	2	2	-1	1	2	2	2	2
AX-110490034	2A	39322557	A	G	-1	-1	2	-1	-1	-1	2	2	2
AX-110036265	2A	39896043	T	C	2	0	2	-1	-1	2	2	2	2
AX-109841883	2A	40560185	T	C	-1	-1	2	2	2	2	2	2	2
AX-109304281	2A	40827600	T	C	-1	-1	2	-1	-1	-1	2	2	2
AX-110364988	2A	41460965	A	G	2	-1	0	-1	-1	-1	0	0	0
AX-111132810	2A	42155602	A	G	-1	-1	2	-1	1	-1	2	2	2
AX-108885412	2A	42775274	C	G	-1	-1	0	-1	-1	-1	0	0	0
AX-108961585	2A	43479980	A	G	-1	-1	2	-1	-1	-1	2	2	2
AX-110602968	2A	44160170	T	C	-1	-1	0	-1	-1	-1	0	0	0
AX-110424435	2A	44507449	A	C	-1	-1	2	2	2	2	2	2	2
AX-109475595	2A	45119859	A	G	0	-1	0	0	-1	0	0	0	0
AX-108747282	2A	46071413	T	C	2	2	2	2	2	2	2	2	2
AX-109568335	2A	46346287	A	T	-1	-1	0	-1	-1	-1	0	0	0
AX-109031576	2A	47175271	T	C	-1	-1	0	-1	2	1	0	0	0
AX-95630089	2A	47826702	A	C	0	0	0	1	1	1	0	0	0
AX-94975206	2A	47910890	A	C	1	1	2	2	2	2	2	1	2
AX-95631682	2A	48874233	T	C	-1	0	1	0	0	0	1	1	1
AX-112288692	2A	49453128	A	G	-1	-1	0	2	2	1	0	0	0
AX-109965731	2A	49657167	A	G	-1	-1	0	-1	-1	-1	0	0	0
AX-111232531	2A	50206255	T	C	2	2	2	-1	-1	2	2	2	2
AX-111545910	2A	50573778	T	C	-1	-1	2	-1	-1	-1	2	2	2
AX-110071357	2A	50961104	A	G	-1	-1	2	-1	-1	-1	2	2	2
AX-89560380	2A	52241277	T	C	-1	-1	0	-1	-1	-1	0	0	0
AX-110957721	2A	52582317	T	C	-1	-1	0	-1	1	1	0	0	0
AX-111007235	2A	53792742	T	G	-1	-1	0	1	-1	-1	0	0	0
AX-109905124	2A	54708777	T	C	0	-1	2	-1	-1	-1	2	2	2
AX-89641927	2A	55176566	A	G	-1	-1	2	-1	-1	-1	2	2	2
AX-95206481	2A	55938167	A	G	1	1	2	2	2	0	2	2	2
AX-110566050	2A	56866848	C	G	2	2	2	2	2	2	2	2	2
AX-111747762	2A	57822616	T	C	2	-1	2	-1	-1	-1	2	2	2
AX-94521851	2A	58000340	C	G	-1	-1	0	-1	-1	0	0	0	0
AX-108747720	2A	58539285	A	G	-1	-1	0	-1	-1	1	0	0	0
AX-111057189	2A	59163482	A	G	1	1	0	1	-1	1	0	0	0
AX-110555632	2A	59751671	T	C	-1	-1	2	-1	-1	-1	2	2	2
AX-111184907	2A	60713662	A	G	1	-1	0	-1	1	1	0	0	0
AX-111079268	2A	62210787	T	C	-1	1	2	-1	2	-1	2	2	2
AX-109079508	2A	62305002	T	C	2	2	2	-1	-1	-1	2	2	2
AX-86169539	2A	63359696	T	C	2	2	2	2	2	2	2	2	2
AX-108741112	2A	63924247	A	C	1	1	0	1	-1	1	0	0	0
AX-108769177	2A	65394759	T	C	-1	-1	2	-1	-1	2	2	2	2
AX-111017807	2A	65819322	T	C	-1	1	0	-1	-1	-1	0	0	0
AX-108877841	2A	66295099	A	G	2	2	0	-1	2	1	0	0	0
AX-110067600	2A	66848383	T	C	2	2	2	2	2	2	2	2	2
AX-110411637	2A	68488793	T	C	-1	-1	0	-1	-1	-1	0	0	0
AX-111235185	2A	69017760	T	C	-1	-1	2	-1	-1	-1	2	2	2
AX-111601550	2A	69348846	C	G	1	1	2	2	-1	1	2	2	2
AX-110420403	2A	70032576	C	G	-1	2	2	1	1	1	2	2	2
AX-108736884	2A	70466202	T	C	-1	-1	2	-1	2	2	2	2	2
AX-110564463	2A	71100411	T	C	-1	-1	0	-1	0	-1	0	0	0
AX-108806634	2A	71384969	A	C	-1	-1	2	-1	2	-1	2	2	2
AX-110088938	2A	73158478	T	C	-1	-1	0	-1	0	-1	0	0	0
AX-109449769	2A	73606037	T	G	0	0	0	0	0	0	0	0	0
AX-110576531	2A	74162022	A	G	-1	-1	2	-1	2	-1	2	2	2
AX-109528496	2A	74766774	A	G	-1	2	2	2	2	2	2	2	2
AX-110643098	2A	75645645	T	C	2	1	2	1	2	-1	2	2	2
AX-110151409	2A	76282095	A	G	-1	-1	2	-1	2	-1	2	2	2
AX-109414409	2A	76770764	A	T	-1	-1	2	-1	2	2	2	2	2
AX-110405613	2A	77275669	T	C	0	1	2	-1	2	1	2	2	2
AX-108930705	2A	77767585	T	C	-1	-1	2	-1	2	2	2	2	2
AX-109294771	2A	79482551	C	G	-1	-1	0	-1	0	0	0	0	0
AX-94410389	2A	80871520	T	C	-1	-1	0	-1	2	-1	0	0	0
AX-109867478	2A	81494051	T	C	-1	-1	2	-1	0	1	2	2	2
AX-109336250	2A	82071397	T	C	-1	-1	2	-1	2	-1	2	2	2
AX-110972463	2A	83190989	T	C	2	2	0	-1	0	-1	0	0	0
AX-111167599	2A	83847793	C	G	-1	-1	0	-1	0	-1	0	0	0
AX-109844516	2A	84051959	T	C	-1	-1	2	-1	2	2	2	2	2
AX-108813587	2A	84543649	T	C	-1	-1	2	-1	2	2	2	2	2
AX-109437310	2A	86266686	A	G	-1	-1	0	-1	0	-1	0	0	0
AX-109520260	2A	86898517	T	G	-1	-1	2	2	2	-1	2	2	2
AX-110085069	2A	87852296	A	G	-1	1	2	2	0	2	2	2	2
AX-94423221	2A	88983810	T	C	-1	-1	2	-1	0	-1	2	2	2
AX-108736564	2A	89158728	T	C	2	-1	0	-1	2	-1	0	0	0
AX-110522750	2A	89734060	T	G	-1	-1	2	-1	0	-1	2	2	2
AX-110571705	2A	90218965	A	T	-1	-1	1	-1	2	2	1	1	1
AX-108737030	2A	90748859	T	C	-1	-1	2	-1	0	-1	2	2	2
AX-111011197	2A	91400331	A	G	2	2	2	1	2	2	2	2	2
AX-108788038	2A	91496408	T	C	-1	-1	2	-1	2	-1	2	2	2
AX-112288292	2A	92311801	A	G	2	-1	2	2	2	-1	2	2	2
AX-95209305	2A	92314368	A	G	0	0	1	0	0	1	1	1	1
AX-109314831	2A	92682662	C	G	-1	-1	0	-1	0	0	0	0	0
AX-110084490	2A	93926994	A	G	2	2	2	-1	2	1	2	2	2
AX-108880717	2A	94337951	T	C	-1	-1	0	-1	2	-1	0	0	0
AX-110181609	2A	95318478	A	G	-1	-1	0	-1	2	-1	0	0	0
AX-110450470	2A	95989678	T	C	-1	-1	0	-1	2	-1	0	0	0
AX-110541525	2A	96639805	T	C	-1	-1	2	-1	0	-1	2	2	2
AX-111040521	2A	97844535	T	C	0	0	0	0	0	0	0	0	0
AX-110634829	2A	98121230	A	C	2	-1	0	1	2	-1	0	0	0
AX-109502752	2A	99129390	C	G	2	2	0	-1	2	-1	0	0	0
AX-108748890	2A	99657139	T	C	-1	-1	0	-1	0	-1	0	0	0
AX-109509615	2A	100188441	T	G	-1	-1	2	-1	2	2	2	2	2
AX-111013049	2A	100667546	A	G	2	-1	0	-1	0	-1	0	0	0
AX-111056196	2A	101309153	A	G	-1	-1	0	-1	0	-1	0	0	0
AX-110020544	2A	101723307	C	G	-1	-1	2	-1	2	1	2	2	2
AX-109520848	2A	102285615	A	G	1	0	2	-1	2	1	2	2	2
AX-94478882	2A	102677096	T	C	1	1	0	-1	0	1	0	0	0
AX-109361326	2A	103395469	T	C	1	-1	0	1	0	1	0	0	0
AX-108910006	2A	103810925	A	G	1	1	2	1	2	-1	2	2	2
AX-110516001	2A	104298168	A	G	-1	-1	2	2	2	-1	2	2	2
AX-110526044	2A	105479971	A	G	-1	2	2	-1	2	2	2	2	2
AX-108951713	2A	105947746	C	G	2	1	2	1	2	2	2	2	2
AX-111681607	2A	106768208	A	T	1	1	0	-1	0	0	0	0	0
AX-110545682	2A	107939992	A	G	1	1	0	1	0	0	0	0	0
AX-109374174	2A	108260201	T	C	1	1	0	1	0	0	0	0	0
AX-110042217	2A	111421060	T	C	2	2	0	-1	0	1	0	0	0
AX-109516561	2A	113926361	A	G	0	0	0	-1	0	2	0	0	0
AX-109932416	2A	115003949	T	C	1	2	0	-1	0	-1	0	0	0
AX-109888163	2A	115139933	T	C	2	1	2	-1	2	2	2	2	2
AX-110651741	2A	115714343	A	G	-1	-1	0	-1	0	-1	0	0	0
AX-110960394	2A	116346354	T	C	-1	1	0	-1	0	-1	0	0	0
AX-110649347	2A	117156881	A	G	-1	2	0	2	0	2	0	1	1
AX-109270714	2A	118664684	A	G	-1	-1	2	-1	2	-1	2	2	2
AX-109312754	2A	120395466	A	G	-1	-1	2	1	2	1	2	2	2
AX-108873118	2A	121013178	T	C	2	1	0	1	0	-1	0	0	0
AX-109325569	2A	121583709	A	G	-1	-1	0	-1	0	-1	0	0	0
AX-111635700	2A	122005612	T	C	-1	-1	0	-1	0	1	0	0	0
AX-110394261	2A	123173960	T	C	-1	-1	0	-1	0	-1	0	0	0
AX-110717327	2A	123454504	A	G	-1	2	0	-1	0	0	0	0	0
AX-111570872	2A	124363723	C	G	1	1	2	-1	2	-1	2	2	2
AX-109895548	2A	125268294	T	C	-1	-1	2	-1	2	-1	2	2	2
AX-110921635	2A	125607419	C	G	-1	-1	2	-1	2	2	2	2	2
AX-111566257	2A	126864122	T	C	-1	-1	0	-1	0	1	0	0	0
AX-111523061	2A	128507219	C	G	0	0	2	-1	2	2	2	2	2
AX-111193925	2A	130716187	A	G	-1	-1	0	-1	0	0	0	0	0
AX-108942101	2A	131232866	A	G	-1	-1	2	-1	0	-1	2	2	2
AX-111722425	2A	131715390	T	C	-1	-1	2	-1	2	2	2	2	2
AX-109826841	2A	132867433	T	G	-1	-1	2	-1	2	1	2	2	2
AX-108960874	2A	133333815	A	G	-1	-1	0	-1	0	-1	0	0	0
AX-109287035	2A	134059822	T	G	-1	-1	2	-1	2	-1	2	2	2
AX-110626001	2A	135199508	T	C	-1	0	2	0	2	-1	2	1	1
AX-109834294	2A	135593270	A	G	-1	-1	0	-1	0	0	0	0	0
AX-111074204	2A	136330264	A	G	-1	-1	0	1	0	1	0	0	0
AX-108855326	2A	137719741	A	G	-1	-1	0	-1	0	0	0	0	0
AX-109491828	2A	140360386	T	G	-1	0	2	2	2	-1	2	2	2
AX-111066910	2A	141283511	A	G	-1	-1	2	-1	2	1	2	2	2
AX-109394913	2A	142416204	A	G	-1	-1	2	-1	2	2	2	2	2
AX-110471961	2A	143549655	T	C	-1	-1	0	-1	0	-1	0	0	0
AX-109941791	2A	143832653	C	G	-1	-1	0	-1	0	0	0	0	0
AX-111032286	2A	144429850	T	C	-1	-1	0	-1	0	-1	0	0	0
AX-111054566	2A	144652972	A	G	0	0	2	-1	2	2	2	2	2
AX-110105548	2A	146954804	A	T	0	0	2	-1	2	1	2	2	2
AX-94897794	2A	146962617	T	C	2	2	0	2	0	1	0	0	0
AX-94440806	2A	147536397	A	C	0	0	0	0	0	0	0	0	0
AX-111574723	2A	148159070	A	G	0	0	0	0	0	0	0	0	0
AX-111115396	2A	148299057	T	C	-1	-1	2	-1	2	-1	2	2	2
AX-110484064	2A	148875653	T	C	-1	2	0	1	0	1	0	0	0
AX-109969172	2A	150913149	A	G	-1	-1	2	-1	2	2	2	2	2
AX-110906351	2A	151365203	C	G	-1	2	2	-1	2	-1	2	2	2
AX-111551574	2A	152020327	A	G	2	2	2	2	2	2	2	2	2
AX-110054856	2A	153094292	T	C	-1	-1	2	1	2	1	2	2	2
AX-111021698	2A	153532042	C	G	1	-1	2	-1	2	1	2	2	2
AX-109357723	2A	154695499	T	G	-1	-1	0	-1	0	0	0	0	0
AX-110378983	2A	155773444	A	G	-1	-1	2	2	2	-1	2	2	2
AX-110606051	2A	156864155	A	G	2	2	0	1	0	1	0	0	0
AX-109395596	2A	157444912	T	C	-1	-1	2	-1	2	-1	2	2	2
AX-110422707	2A	157543621	T	C	-1	-1	0	1	0	0	0	0	0
AX-95092568	2A	158454972	T	C	2	0	0	-1	0	0	0	2	0
AX-108858837	2A	165742936	C	G	-1	-1	0	-1	0	-1	0	0	0
AX-108746627	2A	166832823	A	G	-1	2	2	-1	2	-1	2	2	2
AX-109043229	2A	172016242	T	C	1	1	2	-1	2	2	2	2	2
AX-109869866	2A	178465988	T	C	0	0	0	0	0	0	0	0	0
AX-109298194	2A	178475267	A	G	1	1	0	2	0	2	0	1	1
AX-108754792	2A	181825469	A	G	-1	-1	0	1	0	1	0	0	0
AX-111470472	2A	182913782	T	C	-1	-1	2	-1	2	2	2	2	2
AX-111140886	2A	183502393	T	C	-1	-1	0	1	0	-1	0	0	0
AX-109586321	2A	183810440	A	G	-1	-1	2	-1	2	-1	2	2	2
AX-110406457	2A	184498897	C	G	-1	-1	0	-1	0	0	0	0	0
AX-108933054	2A	184931543	T	C	-1	-1	2	-1	2	-1	2	2	2
AX-110698025	2A	186357528	A	G	-1	-1	2	-1	2	-1	2	2	2
AX-109893684	2A	191661437	T	G	2	-1	0	-1	0	0	0	0	0
AX-108726641	2A	191661613	A	G	2	-1	2	-1	2	2	2	2	2
AX-111463139	2A	192212882	A	G	-1	-1	0	-1	0	-1	0	0	0
AX-111567066	2A	193864024	A	G	2	1	2	-1	2	2	2	2	2
AX-109914824	2A	194415959	A	G	-1	-1	2	-1	2	-1	2	2	2
AX-110943070	2A	195069118	T	C	-1	-1	2	-1	2	-1	2	2	2
AX-111464687	2A	195841822	T	G	-1	-1	0	-1	0	-1	0	0	0
AX-109086246	2A	196929547	T	C	2	0	2	-1	2	1	2	2	2
AX-109371230	2A	198187756	T	G	2	-1	0	-1	0	1	0	0	0
AX-109053822	2A	198472675	A	C	-1	-1	0	1	0	0	0	0	0
AX-111147496	2A	199431055	C	G	-1	-1	2	-1	2	-1	2	2	2
AX-110412734	2A	199795124	C	G	0	0	2	-1	2	-1	2	2	2
AX-94400293	2A	200901187	T	G	-1	-1	0	-1	0	-1	0	0	0
AX-110021916	2A	201794988	A	G	-1	-1	2	-1	2	-1	2	2	2
AX-109830632	2A	202257479	A	G	-1	-1	2	-1	2	-1	2	2	2
AX-110471740	2A	202783752	A	C	-1	-1	2	-1	2	-1	2	2	2
AX-94928008	2A	202872713	A	G	2	2	2	2	2	2	2	2	2
AX-109356488	2A	203191300	T	G	-1	-1	2	-1	2	-1	2	2	2
AX-111736818	2A	203727350	A	G	1	1	2	-1	2	-1	2	2	2
AX-110412549	2A	204190724	A	G	-1	2	0	1	0	-1	0	0	0
AX-108910927	2A	204992189	T	G	-1	-1	2	1	2	2	2	2	2
AX-111534288	2A	205339018	T	C	-1	-1	2	-1	2	-1	2	2	2
AX-111456048	2A	206403326	T	C	2	-1	2	-1	2	2	2	2	2
AX-110632246	2A	207487603	T	C	2	2	0	2	0	1	0	-1	1
AX-110478420	2A	207963097	A	G	-1	-1	2	-1	2	-1	2	2	2
AX-110147472	2A	208236100	T	C	-1	-1	2	2	2	-1	2	2	2
AX-109973577	2A	209395020	A	G	-1	0	2	-1	2	-1	2	2	2
AX-108954440	2A	210037139	A	G	-1	-1	2	-1	2	-1	2	2	2
AX-86176694	2A	210470126	T	C	1	-1	0	2	0	-1	0	0	-1
AX-111051255	2A	211479871	A	G	2	2	2	1	2	2	2	2	2
AX-110485184	2A	211904429	T	C	-1	-1	2	-1	2	-1	2	2	2
AX-109909628	2A	212597210	A	G	-1	-1	2	-1	2	-1	2	2	2
AX-111470590	2A	213011797	C	G	-1	-1	2	-1	2	-1	2	2	2
AX-111212811	2A	214233284	A	G	2	-1	1	-1	1	-1	1	1	-1
AX-109475658	2A	214447864	A	G	-1	-1	0	-1	0	-1	0	0	0
AX-111684371	2A	215596770	A	G	-1	-1	0	-1	0	-1	0	0	0
AX-110583742	2A	216476485	A	G	-1	-1	2	-1	2	-1	2	2	2
AX-110059855	2A	216822516	A	G	1	2	2	-1	2	-1	2	2	2
AX-109876065	2A	217497677	A	G	1	-1	2	2	2	2	2	2	2
AX-109559783	2A	218209331	A	G	-1	-1	0	1	0	-1	0	0	0
AX-111057162	2A	218933005	A	G	1	0	0	-1	0	0	0	0	0
AX-110742192	2A	219835497	T	C	-1	-1	2	-1	2	-1	2	2	2
AX-109877670	2A	220358977	T	G	1	-1	2	-1	2	1	2	2	2
AX-111090636	2A	221077674	T	C	0	0	2	-1	2	1	2	2	2
AX-109277365	2A	221299291	A	G	2	2	2	2	2	2	2	2	2
AX-110173514	2A	221829832	T	C	-1	1	1	0	1	1	1	1	1
AX-109467781	2A	222607461	A	G	-1	-1	2	-1	2	1	2	2	2
AX-111786164	2A	223205751	A	G	-1	-1	2	-1	2	-1	2	2	2
AX-108927083	2A	223611657	A	G	-1	-1	2	1	2	2	2	2	2
AX-111132644	2A	224224002	T	C	1	1	2	1	2	2	2	2	2
AX-108924975	2A	224605008	A	G	-1	-1	2	-1	2	-1	2	2	2
AX-110530076	2A	225571820	T	G	1	1	0	1	0	1	0	0	0
AX-111220378	2A	225728270	C	G	2	2	0	-1	0	-1	0	0	0
AX-110543101	2A	226648684	T	C	-1	-1	0	-1	0	-1	0	0	0
AX-110472753	2A	227266911	T	C	-1	2	2	-1	2	-1	2	2	2
AX-109934830	2A	227629371	A	G	2	2	2	-1	2	-1	2	2	2
AX-109408339	2A	228464851	A	C	-1	-1	2	-1	2	-1	2	2	2
AX-110927273	2A	229334651	A	G	-1	-1	2	-1	2	-1	2	2	2
AX-109980094	2A	230409121	A	G	-1	-1	2	-1	2	-1	2	2	2
AX-109408043	2A	230647633	A	G	2	2	0	2	0	1	0	0	0
AX-111086203	2A	231890154	T	C	0	1	0	-1	0	-1	0	0	0
AX-111242459	2A	232434748	T	C	-1	-1	0	-1	0	-1	0	0	0
AX-108892822	2A	233469608	A	G	-1	-1	0	-1	0	1	0	0	0
AX-110049033	2A	234040055	A	G	2	2	0	-1	0	-1	0	0	0
AX-110585397	2A	234406258	A	T	1	2	1	1	1	1	1	1	1
AX-110147247	2A	234983329	T	G	-1	2	2	1	2	2	2	2	2
AX-109837902	2A	235266213	T	C	-1	1	2	-1	2	1	2	2	2
AX-109384817	2A	235968232	T	C	-1	-1	2	-1	2	-1	2	2	2
AX-108968163	2A	236770729	T	C	-1	-1	0	-1	-1	-1	0	0	0
AX-109085552	2A	237007335	A	G	-1	-1	2	-1	2	-1	2	2	2
AX-108971787	2A	237512130	T	C	1	1	2	-1	2	2	2	2	2
AX-111558028	2A	238022903	A	G	2	2	2	-1	2	2	2	2	2
AX-111530205	2A	238781909	T	C	-1	-1	2	-1	2	-1	2	2	2
AX-110673342	2A	239089251	T	C	1	-1	0	-1	0	1	0	0	0
AX-109496411	2A	239819167	A	G	-1	-1	0	-1	0	-1	0	0	0
AX-110498777	2A	240039933	T	C	0	0	2	-1	2	-1	2	2	2
AX-111459334	2A	240786893	T	C	-1	-1	2	-1	2	-1	2	2	2
AX-111242166	2A	240936661	A	G	-1	1	2	-1	2	-1	2	2	2
AX-108817652	2A	241413012	T	C	2	2	0	-1	0	1	0	0	0
AX-110400114	2A	242410318	A	G	-1	-1	2	-1	2	2	2	2	2
AX-111561373	2A	242813032	C	G	-1	-1	0	-1	0	-1	0	0	0
AX-110491180	2A	243468575	A	G	-1	2	2	-1	2	-1	2	2	2
AX-109650324	2A	244256014	C	G	-1	-1	2	-1	2	-1	2	2	2
AX-110582375	2A	244815308	T	C	-1	-1	0	-1	0	-1	0	0	0
AX-110002114	2A	245404879	A	G	-1	-1	2	-1	2	2	2	2	2
AX-110552326	2A	245823157	C	G	-1	-1	0	-1	0	-1	0	0	0
AX-110925974	2A	246345023	A	G	-1	-1	2	-1	2	-1	2	2	2
AX-108954150	2A	247034362	A	G	-1	-1	2	-1	2	-1	2	2	2
AX-109616106	2A	247731603	A	G	1	1	2	1	-1	-1	2	2	2
AX-111217913	2A	248428999	A	G	-1	-1	0	-1	0	-1	0	0	0
AX-111581418	2A	249254331	A	G	-1	-1	2	-1	2	-1	2	2	2
AX-109353607	2A	249572887	T	C	2	1	2	2	2	1	2	2	2
AX-109468797	2A	250023670	C	G	-1	-1	2	2	2	-1	2	2	2
AX-109884562	2A	250873331	A	G	-1	-1	2	-1	2	2	2	2	2
AX-110557396	2A	251008625	C	G	-1	-1	2	-1	2	2	2	2	2
AX-110698294	2A	251671558	A	G	-1	-1	2	2	2	-1	2	2	2
AX-110644055	2A	252096017	A	G	-1	-1	2	-1	2	-1	2	2	2
AX-110196019	2A	252636564	A	C	-1	-1	2	-1	2	-1	2	2	2
AX-111026642	2A	253145258	T	C	-1	2	2	-1	2	-1	2	2	2
AX-111656956	2A	253414355	T	C	-1	-1	2	-1	2	2	2	2	2
AX-109304717	2A	254193062	C	G	-1	-1	0	-1	0	0	0	0	0
AX-108903952	2A	254670735	A	G	-1	-1	2	-1	2	2	2	2	2
AX-94769514	2A	256192732	A	G	-1	2	2	-1	2	-1	2	2	2
AX-111464925	2A	256799575	C	G	-1	-1	0	-1	0	-1	0	0	0
AX-111567270	2A	257359568	T	C	-1	-1	2	-1	2	-1	2	2	2
AX-110120699	2A	257782439	T	C	-1	-1	2	-1	2	-1	2	2	2
AX-108915431	2A	258792053	T	C	-1	-1	0	-1	0	-1	0	0	0
AX-110198758	2A	258888943	A	G	2	-1	2	-1	2	-1	2	2	2
AX-110185039	2A	260305542	A	G	-1	-1	0	-1	0	-1	0	0	0
AX-110583762	2A	260961798	A	C	-1	-1	2	-1	2	2	2	2	2
AX-109931170	2A	261640389	T	C	2	-1	2	-1	2	-1	2	2	2
AX-108837723	2A	261922713	A	G	1	-1	0	-1	0	-1	0	0	0
AX-108814760	2A	264159488	T	C	-1	-1	0	-1	0	0	0	0	0
AX-109390362	2A	264794979	T	C	-1	1	0	-1	0	1	0	0	0
AX-110974919	2A	265218092	A	G	0	-1	1	1	1	-1	1	1	1
AX-111253579	2A	265533537	A	G	-1	-1	2	-1	2	2	2	2	2
AX-111572097	2A	266236659	T	C	-1	-1	2	-1	2	-1	2	2	2
AX-109579697	2A	267685478	C	G	2	-1	2	-1	2	-1	2	2	2
AX-110048469	2A	268474156	A	G	2	2	1	1	-1	2	-1	1	-1
AX-109869056	2A	268611216	C	G	-1	-1	2	-1	2	-1	2	2	2
AX-110363192	2A	269744080	T	C	-1	-1	2	-1	2	-1	2	2	2
AX-109459963	2A	270377095	T	C	1	0	2	-1	2	1	2	2	2
AX-111690116	2A	270993211	A	C	-1	-1	2	-1	2	-1	2	2	2
AX-110194285	2A	271385488	T	C	-1	-1	2	-1	2	2	2	2	2
AX-111652625	2A	272037603	T	C	0	0	1	0	1	0	1	1	1
AX-108860676	2A	272277206	T	C	-1	-1	2	-1	2	-1	2	2	2
AX-109987891	2A	273514923	T	C	-1	-1	2	-1	2	-1	2	2	2
AX-109850613	2A	273985053	T	C	-1	-1	2	-1	2	-1	2	2	2
AX-110153178	2A	274507199	A	G	1	1	2	-1	2	-1	2	2	2
AX-111484682	2A	275017870	C	G	1	1	2	-1	2	-1	2	2	2
AX-110927984	2A	275353029	A	G	-1	-1	0	-1	0	0	0	0	0
AX-109890556	2A	276252772	A	C	-1	-1	0	-1	0	0	0	0	0
AX-111783557	2A	276412594	A	G	2	2	2	-1	2	-1	2	2	2
AX-110017836	2A	277616177	A	G	-1	-1	2	-1	2	-1	2	2	2
AX-111565994	2A	278060980	T	C	2	2	2	2	2	2	2	2	2
AX-110430948	2A	278535731	A	C	-1	-1	2	-1	2	-1	2	2	2
AX-109956214	2A	279221118	T	C	-1	-1	2	-1	2	-1	2	2	2
AX-109858272	2A	279843475	A	G	-1	-1	2	-1	2	-1	2	2	2
AX-109932432	2A	280046999	T	C	0	1	0	1	0	-1	0	0	0
AX-111578463	2A	280779370	A	G	-1	-1	0	1	0	1	0	0	0
AX-108862282	2A	281199449	T	C	-1	-1	2	-1	2	2	2	2	2
AX-111641006	2A	281752126	T	C	-1	1	0	1	0	1	0	0	0
AX-110408259	2A	282247129	C	G	-1	-1	0	-1	0	-1	0	0	0
AX-111621295	2A	282708692	A	G	-1	-1	2	1	2	-1	2	2	2
AX-110744451	2A	283287222	A	G	-1	-1	2	-1	2	-1	2	2	2
AX-110174582	2A	284251431	T	C	-1	-1	0	1	0	-1	0	0	0
AX-111288309	2A	284264404	T	C	-1	-1	2	-1	2	-1	2	2	2
AX-108878388	2A	284847912	C	G	-1	-1	2	-1	2	-1	2	2	2
AX-108917349	2A	285408079	T	C	2	2	0	-1	0	0	0	0	0
AX-109083208	2A	286019963	A	G	-1	-1	2	-1	2	-1	2	2	2
AX-110084756	2A	286444222	T	C	2	2	2	2	2	2	2	2	2
AX-111545880	2A	287460537	A	G	-1	-1	0	-1	0	0	0	0	0
AX-111508962	2A	288124225	A	C	-1	-1	2	-1	2	2	2	2	2
AX-110521002	2A	288558604	A	G	-1	-1	0	-1	0	-1	0	0	0
AX-109892024	2A	289074697	T	C	-1	-1	2	-1	2	-1	2	2	2
AX-111635844	2A	289457436	T	C	-1	-1	0	1	0	-1	0	-1	0
AX-111012954	2A	290059635	A	G	-1	-1	0	-1	0	-1	0	0	0
AX-109601027	2A	290641587	T	C	-1	-1	2	-1	2	-1	2	2	2
AX-109058027	2A	291028203	T	C	-1	-1	2	-1	2	-1	2	2	2
AX-111156458	2A	291633988	A	G	-1	-1	2	-1	2	2	2	2	2
AX-111530968	2A	292278357	A	T	-1	-1	0	-1	0	-1	0	0	0
AX-110477514	2A	292467640	T	C	-1	-1	0	1	0	-1	0	0	0
AX-111136195	2A	293307020	T	C	-1	-1	0	-1	0	1	0	0	0
AX-108931530	2A	294383380	A	G	0	0	2	-1	2	1	2	2	2
AX-109324324	2A	294657516	T	G	-1	-1	0	-1	0	-1	0	0	0
AX-111262343	2A	295211296	A	T	-1	-1	0	-1	0	-1	0	0	0
AX-111021682	2A	295562443	T	C	-1	-1	0	-1	0	-1	0	0	0
AX-109086075	2A	297395295	T	C	-1	-1	2	1	2	-1	2	2	2
AX-111108642	2A	297841617	T	G	-1	-1	0	-1	0	-1	0	0	0
AX-110490284	2A	298956856	A	G	-1	-1	0	-1	0	-1	0	0	0
AX-111674816	2A	299771231	T	C	0	0	0	0	0	0	0	0	0
AX-110059104	2A	300354063	T	C	-1	-1	0	-1	0	-1	0	0	0
AX-109361547	2A	300901931	A	G	-1	-1	0	-1	0	-1	0	0	0
AX-108934714	2A	301458365	C	G	-1	-1	2	-1	2	-1	2	2	2
AX-111755751	2A	301861965	T	C	-1	1	0	1	0	1	0	0	0
AX-109517080	2A	302583247	A	G	1	1	2	1	2	1	2	2	2
AX-110019663	2A	303100699	T	C	-1	-1	2	-1	2	-1	2	2	2
AX-110926043	2A	303629498	A	G	-1	2	0	1	0	1	0	0	0
AX-109920901	2A	304095417	A	G	-1	-1	0	-1	0	-1	0	0	0
AX-109955648	2A	304675852	A	G	-1	-1	0	-1	0	-1	0	0	0
AX-109905049	2A	305011108	T	C	-1	2	2	-1	2	-1	2	2	2
[truncated: 11,948 more rows]

## Sheet: ES-9
		No. of same markers (Abbondanza vs. ES-9)						No. of same markers (ES-9 vs. Th. ponticum)
chromosome	No. of markers	0-A	2-B	1	(-1)	total	percentage	0-A	2-B	1	(-1)	total	percentage
1A	607	286	289	20	1	596	0.981878	27	53	7	0	87	0.143328
1B	670	259	356	22	4	641	0.956716	41	72	10	8	131	0.195522
1D	337	89	157	11	3	260	0.771513	35	53	6	1	95	0.281899
2A	907	32	80	4	9	125	0.137817	26	47	31	464	568	0.62624
2B	736	269	261	16	1	547	0.743207	47	81	10	4	142	0.192935
2D	597	193	311	37	8	549	0.919598	30	97	18	8	153	0.256281
3A	594	297	248	29	4	578	0.973064	24	48	5	7	84	0.141414
3B	997	447	482	40	4	973	0.975928	47	83	9	2	141	0.141424
3D	505	256	197	43	1	497	0.984158	25	53	9	5	92	0.182178
4A	766	426	307	19	2	754	0.984334	40	50	8	3	101	0.131854
4B	589	211	297	55	1	564	0.957555	22	52	20	2	96	0.162988
4D	248	83	144	15	2	244	0.983871	23	41	3	2	69	0.278226
5A	690	298	329	22	1	650	0.942029	37	67	10	2	116	0.168116
5B	763	296	392	25	1	714	0.93578	30	87	10	3	130	0.17038
5D	518	182	312	17	3	514	0.992278	35	94	2	3	134	0.258687
6A	463	162	270	18	3	453	0.978402	21	59	6	1	87	0.187905
6B	768	306	404	32	7	749	0.97526	37	78	11	7	133	0.173177
6D	404	165	216	14	2	397	0.982673	17	47	4	1	69	0.170792
7A	735	332	329	16	2	679	0.92381	36	70	7	2	115	0.156463
7B	640	275	326	20	2	623	0.973437	40	59	4	3	106	0.165625
7D	665	340	266	43	0	649	0.97594	27	72	8	1	108	0.162406
合计	13199
NA	102
Un	7
--	639
total	748
total	13947
	Chromosome	No. of markers	No. of valid markers in Abbondanza	No. of valid markers in ES-9	No. of valid markers in Th. ponticum	No. of same markers (Abbondanza vs. ES-9)	Percentage of same markers (Abbondanza vs. ES-9)	No. of same markers (ES-9 vs. Th. ponticum)	Percentage of same markers (ES-9 vs. Th. ponticum)
	1A	607	601	605	259	596	0.981878	87	0.143328
	1B	670	661	659	303	641	0.956716	131	0.195522
	1D	337	333	334	185	260	0.771513	95	0.281899
	2A	907	893	284	327	125	0.137817	568	0.62624
	2B	736	728	716	377	547	0.743207	142	0.192935
	2D	597	579	576	328	549	0.919598	153	0.256281
	3A	594	585	579	264	578	0.973064	84	0.141414
	3B	997	986	985	391	973	0.975928	141	0.141424
	3D	505	498	503	256	497	0.984158	92	0.182178
	4A	766	762	759	285	754	0.984334	101	0.131854
	4B	589	584	580	230	564	0.957555	96	0.162988
	4D	248	246	246	155	244	0.983871	69	0.278226
	5A	690	687	683	300	650	0.942029	116	0.168116
	5B	763	755	756	355	714	0.93578	130	0.17038
	5D	518	514	514	263	514	0.992278	134	0.258687
	6A	463	456	456	201	453	0.978402	87	0.187905
	6B	768	754	753	336	749	0.97526	133	0.173177
	6D	404	400	400	179	397	0.982673	69	0.170792
	7A	735	729	728	329	679	0.92381	115	0.156463
	7B	640	635	634	265	623	0.973437	106	0.165625
	7D	665	659	659	328	649	0.97594	108	0.162406
	Total	13199	13045	12409	5916	11756	0.890674	2757	0.208879

## Sheet: ES-10
		No. of same markers (Abbondanza vs. ES-10)						No. of same markers (ES-10 vs. Th. ponticum)
chromosome	No. of markers	0-A	2-B	1	(-1)	total	percentage	0-A	2-B	1	(-1)	total	percentage
1A	607	247	263	12	0	522	0.859967	31	55	6	1	93	0.153213
1B	670	215	297	15	0	527	0.786567	36	56	8	1	101	0.150746
1D	337	91	155	12	3	261	0.774481	34	53	8	1	96	0.284866
2A	907	263	402	17	0	682	0.751929	40	77	9	32	158	0.174201
2B	736	323	306	27	3	659	0.89538	51	79	7	1	138	0.1875
2D	597	188	301	38	5	532	0.891122	30	96	16	6	148	0.247906
3A	594	177	194	11	0	382	0.643098	26	59	8	6	99	0.166667
3B	997	435	473	25	4	937	0.939819	46	84	9	4	143	0.14343
3D	505	16	41	4	1	62	0.122772	20	30	14	198	262	0.518812
4A	766	286	179	3	0	468	0.610966	36	48	5	2	91	0.118799
4B	589	133	176	8	0	317	0.5382	34	42	4	1	81	0.137521
4D	248	77	141	10	2	230	0.927419	20	43	2	2	67	0.270161
5A	690	280	313	26	0	619	0.897101	36	68	12	0	116	0.168116
5B	763	299	393	23	1	716	0.938401	32	86	8	2	128	0.167759
5D	518	139	204	11	0	354	0.683398	35	68	3	0	106	0.204633
6A	463	144	250	12	2	408	0.88121	18	61	3	3	85	0.183585
6B	768	237	344	34	5	620	0.807292	37	81	12	4	134	0.174479
6D	404	152	209	13	2	376	0.930693	17	50	5	0	72	0.178218
7A	735	252	273	13	2	540	0.734694	37	66	8	2	113	0.153741
7B	640	183	206	18	2	409	0.639062	28	47	4	1	80	0.125
7D	665	286	221	38	1	546	0.821053	36	80	11	2	129	0.193985
合计	13199
NA	102
Un	7
--	639
total	748
total	13947
	Chromosome	No. of markers	No. of valid markers in Abbondanza	No. of valid markers in ES-10	No. of valid markers in Th. ponticum	No. of same markers (Abbondanza vs. ES-10)	Percentage of same markers (Abbondanza vs. ES-10)	No. of same markers (ES-10 vs. Th. ponticum)	Percentage of same markers (ES-10 vs. Th. ponticum)
	1A	607	601	603	259	522	0.859967	93	0.153213
	1B	670	661	665	303	527	0.786567	101	0.150746
	1D	337	333	334	185	261	0.774481	96	0.284866
	2A	907	893	849	327	682	0.751929	158	0.174201
	2B	736	728	728	377	656	0.891304	138	0.1875
	2D	597	579	577	328	527	0.882747	148	0.247906
	3A	594	585	582	264	382	0.643098	99	0.166667
	3B	997	986	981	391	933	0.935807	143	0.14343
	3D	505	498	159	256	62	0.122792	262	0.518812
	4A	766	762	759	285	468	0.610966	91	0.118799
	4B	589	584	584	230	317	0.5382	81	0.137521
	4D	248	246	245	155	228	0.919355	67	0.270161
	5A	690	687	685	300	619	0.897101	116	0.168116
	5B	763	755	753	355	715	0.93709	128	0.167759
	5D	518	514	517	263	354	0.683398	106	0.204633
	6A	463	456	457	201	406	0.87689	85	0.183585
	6B	768	754	754	336	615	0.800781	134	0.174479
	6D	404	400	402	179	374	0.925743	72	0.178218
	7A	735	729	728	329	538	0.731973	113	0.153741
	7B	640	635	635	265	407	0.635938	80	0.125
	7D	665	659	660	328	545	0.819549	129	0.193985
	Total	13199	13045	12657	5916	10138	0.768088	2440	0.184862

## Sheet: ES-23
		No. of same markers (Abbondanza vs. ES-23)						No. of same markers (ES-23 vs. Th. intermedium)
chromosome	No. of markers	0-A	2-B	1	(-1)	total	percentage	0-A	2-B	1	(-1)	total	percentage
1A	607	147	159	7	0	313	0.515651	19	45	23	24	111	0.182867
1B	670	150	202	15	4	371	0.553731	36	61	8	23	128	0.191045
1D	337	90	156	11	2	259	0.768546	23	50	3	3	79	0.234421
2A	907	73	147	9	9	238	0.262404	30	54	39	403	526	0.579934
2B	736	317	310	23	2	652	0.88587	37	73	14	10	134	0.182065
2D	597	183	284	33	4	504	0.844221	35	98	17	12	162	0.271357
3A	594	263	211	18	0	492	0.828283	26	49	7	8	90	0.151515
3B	997	412	452	28	1	893	0.895687	57	74	14	11	156	0.156469
3D	505	112	144	19	1	276	0.546535	33	90	2	11	136	0.269307
4A	766	371	260	5	0	636	0.830287	38	48	11	7	104	0.13577
4B	589	131	180	11	0	322	0.546689	27	40	5	25	97	0.164686
4D	248	83	142	8	0	233	0.939516	20	44	2	0	66	0.266129
5A	690	267	285	14	1	567	0.821739	41	57	9	11	118	0.171014
5B	763	290	384	16	2	692	0.906946	30	72	4	11	117	0.153342
5D	518	126	208	8	0	342	0.660232	29	66	6	12	113	0.218147
6A	463	87	162	9	1	259	0.559395	13	50	12	31	106	0.228942
6B	768	116	212	14	1	343	0.446615	30	67	19	31	147	0.191406
6D	404	78	176	5	1	260	0.643564	21	71	6	7	105	0.259901
7A	735	331	319	13	0	663	0.902041	42	67	7	5	121	0.164626
7B	640	239	287	16	1	543	0.848437	25	59	6	10	100	0.15625
7D	665	123	199	19	0	341	0.512782	36	89	60	17	202	0.303759
合计	13199
NA	102
Un	7
--	639
total	748
total	13947
	Chromosome	No. of markers	No. of valid markers in Abbondanza	No. of valid markers in ES-23	No. of valid markers in Th. intermedium	No. of same markers (Abbondanza vs. ES-23)	Percentage of same markers (Abbondanza vs. ES-23)	No. of same markers (ES-23 vs. Th. intermedium)	Percentage of same markers (ES-23 vs. Th. intermedium)
	1A	607	601	570	235	313	0.515651	111	0.182867
	1B	670	661	622	294	371	0.553731	128	0.191045
	1D	337	333	321	174	259	0.768546	79	0.234421
	2A	907	893	421	299	238	0.262404	526	0.579934
	2B	736	728	712	343	652	0.88587	134	0.182065
	2D	597	579	569	339	504	0.844221	162	0.271357
	3A	594	585	582	246	492	0.828283	90	0.151515
	3B	997	986	970	379	893	0.895687	156	0.156469
	3D	505	498	484	267	276	0.546535	136	0.269307
	4A	766	762	743	266	636	0.830287	104	0.13577
	4B	589	584	550	219	322	0.546689	97	0.164686
	4D	248	246	247	154	233	0.939516	66	0.266129
	5A	690	687	659	298	567	0.821739	118	0.171014
	5B	763	755	741	335	692	0.906946	117	0.153342
	5D	518	514	487	276	342	0.660232	113	0.218147
	6A	463	456	412	202	259	0.559395	106	0.228942
	6B	768	754	714	311	343	0.446615	147	0.191406
	6D	404	400	384	192	260	0.643564	105	0.259901
	7A	735	729	725	313	663	0.902041	121	0.164626
	7B	640	635	619	261	543	0.848437	100	0.15625
	7D	665	659	619	336	341	0.512782	202	0.303759
	Total	13199	13045	12151	5739	9199	0.696947	2918	0.221077

## Sheet: ES-24
		No. of same markers (Abbondanza vs. ES-24)						No. of same markers (ES-24 vs. Th. intermedium)
chromosome	No. of markers	0-A	2-B	1	(-1)	total	percentage	0-A	2-B	1	(-1)	total	percentage
1A	607	277	281	20	2	580	0.955519	29	51	8	0	88	0.144975
1B	670	183	259	14	1	457	0.68209	44	72	12	2	130	0.19403
1D	337	106	166	12	3	287	0.851632	30	55	1	3	89	0.264095
2A	907	350	493	34	5	882	0.972437	38	84	7	8	137	0.151047
2B	736	337	324	34	1	696	0.945652	33	75	8	0	116	0.157609
2D	597	204	316	45	6	571	0.956449	37	107	16	5	165	0.276382
3A	594	283	239	20	2	544	0.915825	29	48	8	1	86	0.144781
3B	997	351	402	19	6	778	0.780341	54	86	7	6	153	0.15346
3D	505	18	43	4	1	66	0.130693	22	46	17	192	277	0.548515
4A	766	138	153	8	1	300	0.391645	32	44	27	15	118	0.154047
4B	589	210	304	53	0	567	0.962649	30	16	56	3	105	0.178268
4D	248	84	145	15	2	246	0.991935	19	43	3	2	67	0.270161
5A	690	283	312	19	2	616	0.892754	45	69	8	4	126	0.182609
5B	763	206	306	19	2	533	0.698558	30	75	11	2	118	0.154653
5D	518	162	297	14	3	476	0.918919	38	94	2	3	137	0.264479
6A	463	160	271	17	1	449	0.969762	19	57	9	1	86	0.185745
6B	768	306	399	31	6	742	0.966146	30	70	11	7	118	0.153646
6D	404	164	213	15	3	395	0.977723	24	55	4	2	85	0.210396
7A	735	301	311	18	3	633	0.861224	37	74	8	4	123	0.167347
7B	640	205	250	12	4	471	0.735938	31	61	5	6	103	0.160938
7D	665	120	192	20	0	332	0.499248	49	137	9	0	195	0.293233
合计	13199
NA	102
Un	7
--	639
total	748
total	13947
	Chromosome	No. of markers	No. of valid markers in Abbondanza	No. of valid markers in ES-24	No. of valid markers in Th. intermedium	No. of same markers (Abbondanza vs. ES-24)	Percentage of same markers (Abbondanza vs. ES-24)	No. of same markers (ES-24 vs. Th. intermedium)	Percentage of same markers (ES-24 vs. Th. intermedium)
	1A	607	601	603	235	580	0.955519	88	0.144975
	1B	670	661	663	294	457	0.68209	130	0.19403
	1D	337	333	331	174	287	0.851632	89	0.264095
	2A	907	893	890	299	882	0.972437	137	0.151047
	2B	736	728	732	343	696	0.945652	116	0.157609
	2D	597	579	588	339	571	0.956449	165	0.276382
	3A	594	585	584	246	544	0.915825	86	0.144781
	3B	997	986	975	379	778	0.780341	153	0.15346
	3D	505	498	174	267	66	0.130693	277	0.548515
	4A	766	762	748	266	300	0.391645	118	0.154047
	4B	589	584	582	219	567	0.962649	105	0.178268
	4D	248	246	246	154	246	0.991935	67	0.270161
	5A	690	687	680	298	616	0.892754	126	0.182609
	5B	763	755	754	335	533	0.698558	118	0.154653
	5D	518	514	513	276	476	0.918919	137	0.264479
	6A	463	456	456	202	449	0.969762	86	0.185745
	6B	768	754	753	311	742	0.966146	118	0.153646
	6D	404	400	400	192	395	0.977723	85	0.210396
	7A	735	729	726	313	633	0.861224	123	0.167347
	7B	640	635	630	261	471	0.735938	103	0.160938
	7D	665	659	665	336	332	0.499248	195	0.293233
	Total	13199	13045	12693	5739	10621	0.804682	2622	0.198651
	合计

## Sheet: ES-25
		No. of same markers (Abbondanza vs. ES-25)						No. of same markers (ES-25 vs. Th. intermedium)
chromosome	No. of markers	0-A	2-B	1	(-1)	total	percentage	0-A	2-B	1	(-1)	total	percentage
1A	607	281	284	18	1	584	0.962109	29	45	6	0	80	0.131796
1B	670	261	352	22	3	638	0.952239	44	70	7	4	125	0.186567
1D	337	96	161	11	4	272	0.807122	30	55	3	1	89	0.264095
2A	907	343	486	35	7	871	0.960309	38	85	10	11	144	0.158765
2B	736	22	69	9	2	102	0.138587	27	71	26	330	454	0.616848
2D	597	195	308	33	6	542	0.907873	39	108	16	6	169	0.283082
3A	594	300	250	29	3	582	0.979798	27	49	8	2	86	0.144781
3B	997	448	484	39	4	975	0.977934	58	80	10	5	153	0.15346
3D	505	250	192	41	0	483	0.956436	22	56	4	1	83	0.164356
4A	766	427	307	20	0	754	0.984334	43	53	7	1	104	0.13577
4B	589	208	298	52	0	558	0.947368	27	57	16	4	104	0.17657
4D	248	84	146	14	2	246	0.991935	20	43	4	2	69	0.278226
5A	690	311	342	22	1	676	0.97971	44	67	9	2	122	0.176812
5B	763	240	323	15	2	580	0.760157	28	69	5	57	159	0.208388
5D	518	175	308	15	3	501	0.967181	39	94	2	4	139	0.26834
6A	463	159	271	16	2	448	0.967603	17	57	9	1	84	0.181425
6B	768	196	275	19	3	493	0.641927	23	69	14	1	107	0.139323
6D	404	160	211	14	2	387	0.957921	25	54	3	2	84	0.207921
7A	735	345	345	20	1	711	0.967347	39	74	6	2	121	0.164626
7B	640	165	220	19	1	405	0.632812	29	60	5	11	105	0.164062
7D	665	178	170	28	0	376	0.565414	45	98	12	1	156	0.234586
合计	13199
NA	102
Un	7
--	639
total	748
total	13947
	Chromosome	No. of markers	No. of valid markers in Abbondanza	No. of valid markers in ES-25	No. of valid markers in Th. intermedium	No. of same markers (Abbondanza vs. ES-25)	Percentage of same markers (Abbondanza vs. ES-25)	No. of same markers (ES-25 vs. Th. intermedium)	Percentage of same markers (ES-25 vs. Th. intermedium)
	1A	607	601	605	235	584	0.962109	80	0.131796
	1B	670	661	662	294	638	0.952239	125	0.186567
	1D	337	333	332	174	272	0.807122	89	0.264095
	2A	907	893	888	299	871	0.960309	144	0.158765
	2B	736	728	251	343	102	0.138587	454	0.616848
	2D	597	579	578	339	542	0.907873	169	0.283082
	3A	594	585	589	246	582	0.979798	86	0.144781
	3B	997	986	984	379	975	0.977934	153	0.15346
	3D	505	498	502	267	483	0.956436	83	0.164356
	4A	766	762	764	266	754	0.984334	104	0.13577
	4B	589	584	583	219	558	0.947368	104	0.17657
	4D	248	246	246	154	246	0.991935	69	0.278226
	5A	690	687	683	298	676	0.97971	122	0.176812
	5B	763	755	671	335	580	0.760157	159	0.208388
	5D	518	514	512	276	501	0.967181	139	0.26834
	6A	463	456	459	202	448	0.967603	84	0.181425
	6B	768	754	762	311	493	0.641927	107	0.139323
	6D	404	400	402	192	387	0.957921	84	0.207921
	7A	735	729	732	313	711	0.967347	121	0.164626
	7B	640	635	622	261	405	0.632812	105	0.164062
	7D	665	659	658	336	376	0.565414	156	0.234586
	Total	13199	13045	12485	5739	11184	0.847337	2737	0.207364

## Sheet: ES-26
		No. of same markers (Abbondanza vs. ES-26)						No. of same markers (ES-26 vs. Th. intermedium)
chromosome	No. of markers	0-A	2-B	1	(-1)	total	percentage	0-A	2-B	1	(-1)	total	percentage
1A	607	284	288	19	1	592	0.975288	28	46	8	0	82	0.135091
1B	670	266	362	5	5	638	0.952239	45	70	3	6	124	0.185075
1D	337	124	186	15	3	328	0.973294	35	53	1	1	90	0.267062
2A	907	342	491	23	7	863	0.951488	37	85	8	11	141	0.155458
2B	736	327	332	26	1	686	0.932065	36	75	9	5	125	0.169837
2D	597	21	65	22	6	114	0.190955	21	60	41	199	321	0.537688
3A	594	264	215	22	2	503	0.846801	28	44	4	10	86	0.144781
3B	997	441	482	37	4	964	0.966901	56	76	9	3	144	0.144433
3D	505	82	136	14	1	233	0.461386	39	113	5	4	161	0.318812
4A	766	426	301	18	1	746	0.97389	41	51	7	1	100	0.130548
4B	589	215	307	51	0	573	0.972835	29	58	14	1	102	0.173175
4D	248	74	138	15	2	229	0.923387	19	40	4	2	65	0.262097
5A	690	306	333	23	1	663	0.96087	46	67	9	1	123	0.178261
5B	763	281	360	19	2	662	0.867628	34	72	3	4	113	0.1481
5D	518	161	278	15	3	457	0.882239	34	86	3	6	129	0.249035
6A	463	101	104	8	1	214	0.462203	21	37	2	0	60	0.12959
6B	768	302	403	31	5	741	0.964844	31	71	11	7	120	0.15625
6D	404	65	106	13	1	185	0.457921	9	52	8	3	72	0.178218
7A	735	299	306	16	2	623	0.847619	39	75	8	3	125	0.170068
7B	640	122	173	11	0	306	0.478125	30	54	6	3	93	0.145313
7D	665	326	262	40	1	629	0.945865	37	71	12	2	122	0.183459
合计	13199
NA	102
Un	7
--	639
total	748
total	13947
	Chromosome	No. of markers	No. of valid markers in Abbondanza	No. of valid markers in ES-26	No. of valid markers in Th. ponticum	No. of same markers (Abbondanza vs. ES-26)	Percentage of same markers (Abbondanza vs. ES-26)	No. of same markers (ES-26 vs. Th. intermedium)	Percentage of same markers (ES-26 vs. Th. intermedium)
	1A	607	601	604	235	592	0.975288	82	0.135091
	1B	670	661	658	294	638	0.952239	124	0.185075
	1D	337	333	332	174	328	0.973294	90	0.267062
	2A	907	893	886	299	863	0.951488	141	0.155458
	2B	736	728	717	343	686	0.932065	125	0.169837
	2D	597	579	236	339	114	0.190955	321	0.537688
	3A	594	585	572	246	503	0.846801	86	0.144781
	3B	997	986	987	379	964	0.966901	144	0.144433
	3D	505	498	500	267	233	0.461386	161	0.318812
	4A	766	762	763	266	746	0.97389	100	0.130548
	4B	589	584	587	219	573	0.972835	102	0.173175
	4D	248	246	246	154	229	0.923387	65	0.262097
	5A	690	687	686	298	663	0.96087	123	0.178261
	5B	763	755	755	335	662	0.867628	113	0.1481
	5D	518	514	506	276	457	0.882239	129	0.249035
	6A	463	456	460	202	214	0.462203	60	0.12959
	6B	768	754	754	311	741	0.964844	120	0.15625
	6D	404	400	400	192	185	0.457921	72	0.178218
	7A	735	729	729	313	623	0.847619	125	0.170068
	7B	640	635	634	261	306	0.478125	93	0.145313
	7D	665	659	655	336	629	0.945865	122	0.183459
	Total	13199	13045	12667	5739	10949	0.829533	2498	0.189257
